# Supplementary material for: The Osteocyte Transcriptome Is Extensively Dysregulated in Mouse Models of Osteogenesis Imperfecta
Source: JBMR Plus. 2019 Feb 11;3(7):e10171. doi: 10.1002/jbm4.10171 (PMC6659450; doi:10.1002/jbm4.10171)
Supplement: Supplementary file 5 — Supporting Table S2. [file JBM4-3-na-s005.xlsx]

## Sheet: oim vs WT
Probe	ID	Description	Difference	WT (RPKM)	oim/oim (RPKM)	oim vs WT
Cdsn	ENSMUSG00000039518	corneodesmosin [Source:MGI Symbol;Acc:MGI:3505689]	51.617	0.0399608	1.72735	UP
Fgf21	ENSMUSG00000030827	fibroblast growth factor 21 [Source:MGI Symbol;Acc:MGI:1861377]	27.7235	0.023014	0.848005	UP
Adm2	ENSMUSG00000054136	adrenomedullin 2 [Source:MGI Symbol;Acc:MGI:2675256]	23.0113	0.0615618	1.12467	UP
Tlx1	ENSMUSG00000025215	T cell leukemia, homeobox 1 [Source:MGI Symbol;Acc:MGI:98769]	14.1888	0.0358209	0.462153	UP
Glp1r	ENSMUSG00000024027	glucagon-like peptide 1 receptor [Source:MGI Symbol;Acc:MGI:99571]	12.4553	0.00964099	0.268673	UP
Steap1	ENSMUSG00000015652	six transmembrane epithelial antigen of the prostate 1 [Source:MGI Symbol;Acc:MGI:1917608]	10.1174	0.0880782	0.61123	UP
Fer1l4	ENSMUSG00000013338	fer-1-like 4 (C. elegans) [Source:MGI Symbol;Acc:MGI:1921812]	9.59384	0.000931105	0.061506	UP
Panx3	ENSMUSG00000011118	pannexin 3 [Source:MGI Symbol;Acc:MGI:1918881]	9.243	1.05982	10.1291	UP
Slc7a3	ENSMUSG00000031297	solute carrier family 7 (cationic amino acid transporter, y+ system), member 3 [Source:MGI Symbol;Acc:MGI:1100521]	9.14986	0.0867281	0.833663	UP
Tecrl	ENSMUSG00000049537	trans-2,3-enoyl-CoA reductase-like [Source:MGI Symbol;Acc:MGI:2444966]	7.76209	0.0576818	0.282012	UP
Gm11128	ENSMUSG00000079495	predicted gene 11128 [Source:MGI Symbol;Acc:MGI:3779382]	7.70834	0.0294113	0.191246	UP
Gnb3	ENSMUSG00000023439	guanine nucleotide binding protein (G protein), beta 3 [Source:MGI Symbol;Acc:MGI:95785]	7.66573	0.00542122	0.0805747	UP
Pkdrej	ENSMUSG00000052496	polycystic kidney disease (polycystin) and REJ (sperm receptor for egg jelly homolog, sea urchin) [Source:MGI Symbol;Acc:MGI:1338786]	7.34401	0.00404326	0.0375589	UP
Sprn	ENSMUSG00000045733	shadow of prion protein [Source:MGI Symbol;Acc:MGI:3582583]	7.2209	0.016916	0.0883898	UP
Adprhl1	ENSMUSG00000031448	ADP-ribosylhydrolase like 1 [Source:MGI Symbol;Acc:MGI:2442168]	6.75859	0.101919	0.473376	UP
Ngb	ENSMUSG00000021032	neuroglobin [Source:MGI Symbol;Acc:MGI:2151886]	6.34537	0.0745316	0.296169	UP
Klb	ENSMUSG00000029195	klotho beta [Source:MGI Symbol;Acc:MGI:1932466]	6.12749	0.014417	0.0822669	UP
Gsg1l	ENSMUSG00000046182	GSG1-like [Source:MGI Symbol;Acc:MGI:2685483]	6.07222	0.299991	1.60108	UP
Cml3	ENSMUSG00000051262	camello-like 3 [Source:MGI Symbol;Acc:MGI:2136449]	6.00332	0.0988845	0.561345	UP
Slco1c1	ENSMUSG00000030235	solute carrier organic anion transporter family, member 1c1 [Source:MGI Symbol;Acc:MGI:1889679]	5.89311	0.0157144	0.0729876	UP
Lhx2	ENSMUSG00000000247	LIM homeobox protein 2 [Source:MGI Symbol;Acc:MGI:96785]	5.88196	0.0324805	0.164437	UP
Avil	ENSMUSG00000025432	advillin [Source:MGI Symbol;Acc:MGI:1333798]	5.88157	0.272944	1.93864	UP
Hoxc12	ENSMUSG00000050328	homeobox C12 [Source:MGI Symbol;Acc:MGI:96194]	5.65066	0.0276793	0.276404	UP
Fam131c	ENSMUSG00000006218	family with sequence similarity 131, member C [Source:MGI Symbol;Acc:MGI:2685539]	5.5529	0.129444	0.490224	UP
Hand2	ENSMUSG00000038193	heart and neural crest derivatives expressed transcript 2 [Source:MGI Symbol;Acc:MGI:103580]	5.26405	0.0861866	0.409201	UP
Slc13a4	ENSMUSG00000029843	solute carrier family 13 (sodium/sulfate symporters), member 4 [Source:MGI Symbol;Acc:MGI:2442367]	5.18362	0.0283609	0.13758	UP
Pfpl	ENSMUSG00000040065	pore forming protein-like [Source:MGI Symbol;Acc:MGI:1860266]	5.1366	0.00546274	0.0422873	UP
Gm4477	ENSMUSG00000089694	predicted gene 4477 [Source:MGI Symbol;Acc:MGI:3782661]	5.09011	0.0274096	0.112758	UP
Cd209e	ENSMUSG00000040197	CD209e antigen [Source:MGI Symbol;Acc:MGI:2157948]	5.0685	0.0554277	0.19492	UP
Zfp365	ENSMUSG00000037855	zinc finger protein 365 [Source:MGI Symbol;Acc:MGI:2143676]	5.05743	0.161739	0.846712	UP
Epha8	ENSMUSG00000028661	Eph receptor A8 [Source:MGI Symbol;Acc:MGI:109378]	5.02035	0.0257339	0.0885886	UP
Cma1	ENSMUSG00000022225	chymase 1, mast cell [Source:MGI Symbol;Acc:MGI:96941]	4.92629	0.225854	0.993473	UP
AU015836	ENSMUSG00000081044	expressed sequence AU015836 [Source:MGI Symbol;Acc:MGI:2147954]	4.88545	0.196809	0.731285	UP
Cyb5r2	ENSMUSG00000048065	cytochrome b5 reductase 2 [Source:MGI Symbol;Acc:MGI:2444415]	4.86631	0.136407	0.681375	UP
C2cd4a	ENSMUSG00000047990	C2 calcium-dependent domain containing 4A [Source:MGI Symbol;Acc:MGI:3645763]	4.8662	0.0791531	0.289208	UP
Cth	ENSMUSG00000028179	cystathionase (cystathionine gamma-lyase) [Source:MGI Symbol;Acc:MGI:1339968]	4.77086	0.0346786	0.114213	UP
Gria1	ENSMUSG00000020524	glutamate receptor, ionotropic, AMPA1 (alpha 1) [Source:MGI Symbol;Acc:MGI:95808]	4.75626	0.00106253	0.0394807	UP
Aldh1l2	ENSMUSG00000020256	aldehyde dehydrogenase 1 family, member L2 [Source:MGI Symbol;Acc:MGI:2444680]	4.74755	2.36004	10.4952	UP
Nkx6-1	ENSMUSG00000035187	NK6 homeobox 1 [Source:MGI Symbol;Acc:MGI:1206039]	4.6924	0.00635481	0.0550961	UP
Fam180a	ENSMUSG00000047420	family with sequence similarity 180, member A [Source:MGI Symbol;Acc:MGI:3039626]	4.62294	0.102719	0.377338	UP
Tll1	ENSMUSG00000053626	tolloid-like [Source:MGI Symbol;Acc:MGI:106923]	4.59829	0.0332974	0.112965	UP
Gpr115	ENSMUSG00000023918	G protein-coupled receptor 115 [Source:MGI Symbol;Acc:MGI:1925499]	4.56817	0.0606185	0.184091	UP
Ggt6	ENSMUSG00000040471	gamma-glutamyltransferase 6 [Source:MGI Symbol;Acc:MGI:1918772]	4.52078	0.0196214	0.0911341	UP
Nkx3-2	ENSMUSG00000049691	NK3 homeobox 2 [Source:MGI Symbol;Acc:MGI:108015]	4.51447	0.0541426	0.189572	UP
Hapln4	ENSMUSG00000007594	hyaluronan and proteoglycan link protein 4 [Source:MGI Symbol;Acc:MGI:2679531]	4.49557	1.32272	5.42636	UP
A330041J22Rik	ENSMUSG00000087466	RIKEN cDNA A330041J22 gene [Source:MGI Symbol;Acc:MGI:2442269]	4.37548	0.198176	0.715909	UP
Zcchc12	ENSMUSG00000036699	zinc finger, CCHC domain containing 12 [Source:MGI Symbol;Acc:MGI:1919943]	4.36873	0.0594528	0.209282	UP
Gm12426	ENSMUSG00000087500	predicted gene 12426 [Source:MGI Symbol;Acc:MGI:3650989]	4.33472	0.23076	1.00034	UP
Tubb3	ENSMUSG00000062380	tubulin, beta 3 class III [Source:MGI Symbol;Acc:MGI:107813]	4.28703	1.66137	6.14122	UP
Cdkn2a	ENSMUSG00000044303	cyclin-dependent kinase inhibitor 2A [Source:MGI Symbol;Acc:MGI:104738]	4.25514	0.439036	1.78427	UP
Extl1	ENSMUSG00000028838	exostoses (multiple)-like 1 [Source:MGI Symbol;Acc:MGI:1888742]	4.25407	0.143246	0.62709	UP
Tll2	ENSMUSG00000025013	tolloid-like 2 [Source:MGI Symbol;Acc:MGI:1346044]	4.24061	0.120183	0.425393	UP
Gpr31c	ENSMUSG00000071311	G protein-coupled receptor 31, D17Leh66c region [Source:MGI Symbol;Acc:MGI:1354371]	4.15415	0.178358	0.690341	UP
D10Bwg1379e	ENSMUSG00000019852	DNA segment, Chr 10, Brigham & Women's Genetics 1379 expressed [Source:MGI Symbol;Acc:MGI:106387]	4.15002	0.0286554	0.114541	UP
Tbx20	ENSMUSG00000031965	T-box 20 [Source:MGI Symbol;Acc:MGI:1888496]	4.13889	0.0186546	0.0529488	UP
Hoxa11	ENSMUSG00000038210	homeobox A11 [Source:MGI Symbol;Acc:MGI:96172]	4.09898	0.305113	1.10906	UP
9930013L23Rik	ENSMUSG00000052353	RIKEN cDNA 9930013L23 gene [Source:MGI Symbol;Acc:MGI:2443629]	4.0634	1.80283	6.58826	UP
Lgi3	ENSMUSG00000033595	leucine-rich repeat LGI family, member 3 [Source:MGI Symbol;Acc:MGI:2182619]	4.03831	0.094227	0.335532	UP
Rbp4	ENSMUSG00000024990	retinol binding protein 4, plasma [Source:MGI Symbol;Acc:MGI:97879]	3.968	0.935109	3.39283	UP
Bcan	ENSMUSG00000004892	brevican [Source:MGI Symbol;Acc:MGI:1096385]	3.89131	1.33209	4.54801	UP
Trib3	ENSMUSG00000032715	tribbles homolog 3 (Drosophila) [Source:MGI Symbol;Acc:MGI:1345675]	3.88654	0.711755	2.93159	UP
Wnt4	ENSMUSG00000036856	wingless-related MMTV integration site 4 [Source:MGI Symbol;Acc:MGI:98957]	3.86453	2.45466	8.33386	UP
Tpsb2	ENSMUSG00000033825	tryptase beta 2 [Source:MGI Symbol;Acc:MGI:96942]	3.85245	0.158394	0.423017	UP
A630012P03Rik	ENSMUSG00000055110	RIKEN cDNA A630012P03 gene [Source:MGI Symbol;Acc:MGI:2442968]	3.82464	0.0542122	0.167864	UP
Gm16308	ENSMUSG00000090237	predicted gene 16308 [Source:MGI Symbol;Acc:MGI:3826592]	3.80312	0.576818	1.58631	UP
Gabrb2	ENSMUSG00000007653	gamma-aminobutyric acid (GABA) A receptor, subunit beta 2 [Source:MGI Symbol;Acc:MGI:95620]	3.7962	0.0239867	0.0817003	UP
Gabra4	ENSMUSG00000029211	gamma-aminobutyric acid (GABA) A receptor, subunit alpha 4 [Source:MGI Symbol;Acc:MGI:95616]	3.79428	0.0259556	0.0884065	UP
Vstm2b	ENSMUSG00000039257	V-set and transmembrane domain containing 2B [Source:MGI Symbol;Acc:MGI:1914525]	3.7858	0.0686465	0.195857	UP
Scube1	ENSMUSG00000016763	signal peptide, CUB domain, EGF-like 1 [Source:MGI Symbol;Acc:MGI:1890616]	3.77084	0.238495	0.882207	UP
Hhipl1	ENSMUSG00000021260	hedgehog interacting protein-like 1 [Source:MGI Symbol;Acc:MGI:1919265]	3.7623	0.0903773	0.226421	UP
Notum	ENSMUSG00000042988	notum pectinacetylesterase homolog (Drosophila) [Source:MGI Symbol;Acc:MGI:1924833]	3.75828	0.711063	2.57054	UP
Foxj1	ENSMUSG00000034227	forkhead box J1 [Source:MGI Symbol;Acc:MGI:1347474]	3.70977	0.0571182	0.161702	UP
Adam23	ENSMUSG00000025964	a disintegrin and metallopeptidase domain 23 [Source:MGI Symbol;Acc:MGI:1345162]	3.70825	0.103971	0.399604	UP
Hoxb2	ENSMUSG00000075588	homeobox B2 [Source:MGI Symbol;Acc:MGI:96183]	3.6653	0.576534	1.93763	UP
Bcat1	ENSMUSG00000030268	branched chain aminotransferase 1, cytosolic [Source:MGI Symbol;Acc:MGI:104861]	3.62608	0.627564	2.24867	UP
Cthrc1	ENSMUSG00000054196	collagen triple helix repeat containing 1 [Source:MGI Symbol;Acc:MGI:1915838]	3.60162	22.6081	73.8135	UP
Trim66	ENSMUSG00000031026	tripartite motif-containing 66 [Source:MGI Symbol;Acc:MGI:2152406]	3.53726	0.0443914	0.168218	UP
Smpd3	ENSMUSG00000031906	sphingomyelin phosphodiesterase 3, neutral [Source:MGI Symbol;Acc:MGI:1927578]	3.50016	24.5364	71.892	UP
Cabp1	ENSMUSG00000029544	calcium binding protein 1 [Source:MGI Symbol;Acc:MGI:1352750]	3.49214	0.224703	0.780002	UP
Rab39b	ENSMUSG00000031202	RAB39B, member RAS oncogene family [Source:MGI Symbol;Acc:MGI:1915040]	3.44044	0.190892	0.670327	UP
Kcnh2	ENSMUSG00000038319	potassium voltage-gated channel, subfamily H (eag-related), member 2 [Source:MGI Symbol;Acc:MGI:1341722]	3.40686	0.728895	2.07914	UP
Drd4	ENSMUSG00000025496	dopamine receptor D4 [Source:MGI Symbol;Acc:MGI:94926]	3.40562	0.208575	0.655772	UP
Cgref1	ENSMUSG00000029161	cell growth regulator with EF hand domain 1 [Source:MGI Symbol;Acc:MGI:1915817]	3.40342	35.9886	109.175	UP
Creb3l1	ENSMUSG00000027230	cAMP responsive element binding protein 3-like 1 [Source:MGI Symbol;Acc:MGI:1347062]	3.40303	18.2045	56.8066	UP
Npnt	ENSMUSG00000040998	nephronectin [Source:MGI Symbol;Acc:MGI:2148811]	3.39552	5.17828	16.0302	UP
Fabp3	ENSMUSG00000028773	fatty acid binding protein 3, muscle and heart [Source:MGI Symbol;Acc:MGI:95476]	3.38798	3.90091	11.6923	UP
Me1	ENSMUSG00000032418	malic enzyme 1, NADP(+)-dependent, cytosolic [Source:MGI Symbol;Acc:MGI:97043]	3.38439	3.60988	11.1506	UP
Mamdc2	ENSMUSG00000033207	MAM domain containing 2 [Source:MGI Symbol;Acc:MGI:1918988]	3.3691	4.77047	13.8025	UP
Fetub	ENSMUSG00000022871	fetuin beta [Source:MGI Symbol;Acc:MGI:1890221]	3.36908	1.3575	3.91123	UP
Cybrd1	ENSMUSG00000027015	cytochrome b reductase 1 [Source:MGI Symbol;Acc:MGI:2654575]	3.36716	1.25208	3.90759	UP
Myo16	ENSMUSG00000039057	myosin XVI [Source:MGI Symbol;Acc:MGI:2685951]	3.36386	0.0657738	0.197094	UP
Kif21a	ENSMUSG00000022629	kinesin family member 21A [Source:MGI Symbol;Acc:MGI:109188]	3.3571	0.34377	1.18216	UP
Igdcc4	ENSMUSG00000032816	immunoglobulin superfamily, DCC subclass, member 4 [Source:MGI Symbol;Acc:MGI:1858497]	3.31863	1.92311	5.66222	UP
Sema3b	ENSMUSG00000057969	sema domain, immunoglobulin domain (Ig), short basic domain, secreted, (semaphorin) 3B [Source:MGI Symbol;Acc:MGI:107561]	3.30841	4.66501	13.9188	UP
Fkbp11	ENSMUSG00000003355	FK506 binding protein 11 [Source:MGI Symbol;Acc:MGI:1913370]	3.28796	10.6673	33.3539	UP
Ccl22	ENSMUSG00000031779	chemokine (C-C motif) ligand 22 [Source:MGI Symbol;Acc:MGI:1306779]	3.25322	0.150358	0.495976	UP
Fam71f2	ENSMUSG00000079652	family with sequence similarity 71, member F2 [Source:MGI Symbol;Acc:MGI:2141439]	3.23499	0.156553	0.451859	UP
Chac1	ENSMUSG00000027313	ChaC, cation transport regulator-like 1 (E. coli) [Source:MGI Symbol;Acc:MGI:1916315]	3.22712	2.20959	7.08474	UP
4732444A12Rik	ENSMUSG00000053613	RIKEN cDNA 4732444A12 gene [Source:MGI Symbol;Acc:MGI:3698431]	3.21958	0.163668	0.513433	UP
Fam119b	ENSMUSG00000080115	family with sequence similarity 119, member B [Source:MGI Symbol;Acc:MGI:3645330]	3.21434	0.822652	2.48816	UP
Slc13a5	ENSMUSG00000020805	solute carrier family 13 (sodium-dependent citrate transporter), member 5 [Source:MGI Symbol;Acc:MGI:3037150]	3.2044	23.2027	59.1349	UP
Col15a1	ENSMUSG00000028339	collagen, type XV, alpha 1 [Source:MGI Symbol;Acc:MGI:88449]	3.20156	9.15586	27.2262	UP
Scn1a	ENSMUSG00000064329	sodium channel, voltage-gated, type I, alpha [Source:MGI Symbol;Acc:MGI:98246]	3.1798	0.00965926	0.0305073	UP
B3galt1	ENSMUSG00000034780	UDP-Gal:betaGlcNAc beta 1,3-galactosyltransferase, polypeptide 1 [Source:MGI Symbol;Acc:MGI:1349403]	3.17642	0.0553159	0.179187	UP
Pycr1	ENSMUSG00000025140	pyrroline-5-carboxylate reductase 1 [Source:MGI Symbol;Acc:MGI:2384795]	3.16827	3.32512	9.89459	UP
Nell1	ENSMUSG00000055409	NEL-like 1 (chicken) [Source:MGI Symbol;Acc:MGI:2443902]	3.15231	0.109703	0.287801	UP
Grik4	ENSMUSG00000032017	glutamate receptor, ionotropic, kainate 4 [Source:MGI Symbol;Acc:MGI:95817]	3.15179	0.0239327	0.0633603	UP
Fosb	ENSMUSG00000003545	FBJ osteosarcoma oncogene B [Source:MGI Symbol;Acc:MGI:95575]	3.14883	0.148355	0.450534	UP
Entpd3	ENSMUSG00000041608	ectonucleoside triphosphate diphosphohydrolase 3 [Source:MGI Symbol;Acc:MGI:1321386]	3.13485	17.5768	44.689	UP
Col10a1	ENSMUSG00000039462	collagen, type X, alpha 1 [Source:MGI Symbol;Acc:MGI:88445]	3.12897	0.143598	0.340892	UP
Cyp27b1	ENSMUSG00000006724	cytochrome P450, family 27, subfamily b, polypeptide 1 [Source:MGI Symbol;Acc:MGI:1098274]	3.09371	0.119183	0.365607	UP
Igfals	ENSMUSG00000046070	insulin-like growth factor binding protein, acid labile subunit [Source:MGI Symbol;Acc:MGI:107973]	3.07391	0.145323	0.376728	UP
Hotair	ENSMUSG00000086903	HOX transcript antisense RNA (non-protein coding) [Source:MGI Symbol;Acc:MGI:3826586]	3.07205	0.0873268	0.226153	UP
Apba2	ENSMUSG00000030519	amyloid beta (A4) precursor protein-binding, family A, member 2 [Source:MGI Symbol;Acc:MGI:1261791]	3.07197	0.0685627	0.215837	UP
Kcnn1	ENSMUSG00000002908	potassium intermediate/small conductance calcium-activated channel, subfamily N, member 1 [Source:MGI Symbol;Acc:MGI:1933993]	3.0539	0.695131	1.94535	UP
Sfrp2	ENSMUSG00000027996	secreted frizzled-related protein 2 [Source:MGI Symbol;Acc:MGI:108078]	3.05268	1.05375	3.04122	UP
Tmem119	ENSMUSG00000054675	transmembrane protein 119 [Source:MGI Symbol;Acc:MGI:2385228]	3.03789	33.6778	86.4007	UP
Pgbd5	ENSMUSG00000050751	piggyBac transposable element derived 5 [Source:MGI Symbol;Acc:MGI:2429955]	3.0163	1.92935	5.11928	UP
Apol9b	ENSMUSG00000057346	apolipoprotein L 9b [Source:MGI Symbol;Acc:MGI:1919148]	3.01478	0.136065	0.425527	UP
Fam167a	ENSMUSG00000035095	family with sequence similarity 167, member A [Source:MGI Symbol;Acc:MGI:3606565]	3.00238	2.82936	8.27091	UP
Cyp2e1	ENSMUSG00000025479	cytochrome P450, family 2, subfamily e, polypeptide 1 [Source:MGI Symbol;Acc:MGI:88607]	2.95499	0.128863	0.457053	UP
Dkk3	ENSMUSG00000030772	dickkopf homolog 3 (Xenopus laevis) [Source:MGI Symbol;Acc:MGI:1354952]	2.94371	3.86576	11.2764	UP
Lgals12	ENSMUSG00000024972	lectin, galactose binding, soluble 12 [Source:MGI Symbol;Acc:MGI:1929094]	2.94236	0.108057	0.279622	UP
Apcdd1	ENSMUSG00000071847	adenomatosis polyposis coli down-regulated 1 [Source:MGI Symbol;Acc:MGI:3513977]	2.92991	3.94058	10.6051	UP
Fzd9	ENSMUSG00000049551	frizzled homolog 9 (Drosophila) [Source:MGI Symbol;Acc:MGI:1313278]	2.90864	0.469814	1.22834	UP
Col17a1	ENSMUSG00000025064	collagen, type XVII, alpha 1 [Source:MGI Symbol;Acc:MGI:88450]	2.90428	0.023513	0.0655255	UP
Arhgef19	ENSMUSG00000028919	Rho guanine nucleotide exchange factor (GEF) 19 [Source:MGI Symbol;Acc:MGI:1925912]	2.8974	2.12493	5.89349	UP
Gm11768	ENSMUSG00000084822	predicted gene 11768 [Source:MGI Symbol;Acc:MGI:3650756]	2.88793	0.307514	0.806191	UP
Scx	ENSMUSG00000034161	scleraxis [Source:MGI Symbol;Acc:MGI:102934]	2.88474	0.778747	1.95434	UP
Ifitm5	ENSMUSG00000025489	interferon induced transmembrane protein 5 [Source:MGI Symbol;Acc:MGI:1934923]	2.87953	31.0364	74.8282	UP
Cd163l1	ENSMUSG00000025461	CD163 molecule-like 1 [Source:MGI Symbol;Acc:MGI:2443796]	2.87713	0.0702279	0.170766	UP
Asb4	ENSMUSG00000042607	ankyrin repeat and SOCS box-containing 4 [Source:MGI Symbol;Acc:MGI:1929751]	2.85642	0.388288	1.05848	UP
AI646023	ENSMUSG00000046807	expressed sequence AI646023 [Source:MGI Symbol;Acc:MGI:2143657]	2.85112	0.595432	1.56571	UP
Unc5c	ENSMUSG00000059921	unc-5 homolog C (C. elegans) [Source:MGI Symbol;Acc:MGI:1095412]	2.84199	0.323009	0.820104	UP
2610019F03Rik	ENSMUSG00000050052	RIKEN cDNA 2610019F03 gene [Source:MGI Symbol;Acc:MGI:1919398]	2.84133	2.01685	5.02332	UP
Slc6a15	ENSMUSG00000019894	solute carrier family 6 (neurotransmitter transporter), member 15 [Source:MGI Symbol;Acc:MGI:2143484]	2.83728	0.346631	1.0151	UP
Kdelr3	ENSMUSG00000010830	KDEL (Lys-Asp-Glu-Leu) endoplasmic reticulum protein retention receptor 3 [Source:MGI Symbol;Acc:MGI:2145953]	2.82233	19.7733	51.2746	UP
Cdr2l	ENSMUSG00000050910	cerebellar degeneration-related protein 2-like [Source:MGI Symbol;Acc:MGI:2684867]	2.81245	6.79883	18.5259	UP
Mfsd7c	ENSMUSG00000034258	major facilitator superfamily domain containing 7C [Source:MGI Symbol;Acc:MGI:2384974]	2.80617	1.72595	4.04003	UP
Vash2	ENSMUSG00000037568	vasohibin 2 [Source:MGI Symbol;Acc:MGI:2444826]	2.79957	0.379884	1.08239	UP
Car8	ENSMUSG00000041261	carbonic anhydrase 8 [Source:MGI Symbol;Acc:MGI:88253]	2.79581	0.420866	1.14358	UP
Gm15646	ENSMUSG00000087554	predicted gene 15646 [Source:MGI Symbol;Acc:MGI:3805555]	2.79479	0.44706	1.19395	UP
Klk1b27	ENSMUSG00000063177	kallikrein 1-related peptidase b27 [Source:MGI Symbol;Acc:MGI:891980]	2.79232	0.299286	0.856586	UP
Aox1	ENSMUSG00000063558	aldehyde oxidase 1 [Source:MGI Symbol;Acc:MGI:88035]	2.79137	0.357948	1.01278	UP
Serpinh1	ENSMUSG00000070436	serine (or cysteine) peptidase inhibitor, clade H, member 1 [Source:MGI Symbol;Acc:MGI:88283]	2.7864	213.391	560.574	UP
Hoxa11as	ENSMUSG00000086427	HOXA11 antisense RNA (non-protein coding) [Source:MGI Symbol;Acc:MGI:107208]	2.78521	0.269308	0.722465	UP
Gprc5c	ENSMUSG00000051043	G protein-coupled receptor, family C, group 5, member C [Source:MGI Symbol;Acc:MGI:1917605]	2.7837	6.50739	16.2903	UP
Nupr1	ENSMUSG00000030717	nuclear protein 1 [Source:MGI Symbol;Acc:MGI:1891834]	2.75349	19.0433	50.7127	UP
Cxcl10	ENSMUSG00000034855	chemokine (C-X-C motif) ligand 10 [Source:MGI Symbol;Acc:MGI:1352450]	2.75173	2.01827	6.55751	UP
Lpar3	ENSMUSG00000036832	lysophosphatidic acid receptor 3 [Source:MGI Symbol;Acc:MGI:1929469]	2.74934	2.80053	6.56349	UP
1700019D03Rik	ENSMUSG00000043629	RIKEN cDNA 1700019D03 gene [Source:MGI Symbol;Acc:MGI:1914330]	2.74607	0.0944591	0.218536	UP
Cdo1	ENSMUSG00000033022	cysteine dioxygenase 1, cytosolic [Source:MGI Symbol;Acc:MGI:105925]	2.74309	21.9159	53.4643	UP
Wnt11	ENSMUSG00000015957	wingless-related MMTV integration site 11 [Source:MGI Symbol;Acc:MGI:101948]	2.73253	0.194412	0.443277	UP
Syt9	ENSMUSG00000062542	synaptotagmin IX [Source:MGI Symbol;Acc:MGI:1926373]	2.73135	1.14572	3.0613	UP
Nkd2	ENSMUSG00000021567	naked cuticle 2 homolog (Drosophila) [Source:MGI Symbol;Acc:MGI:1919543]	2.71721	3.91724	10.0082	UP
Slc8a3	ENSMUSG00000079055	solute carrier family 8 (sodium/calcium exchanger), member 3 [Source:MGI Symbol;Acc:MGI:107976]	2.71709	6.88235	16.6532	UP
Ptn	ENSMUSG00000029838	pleiotrophin [Source:MGI Symbol;Acc:MGI:97804]	2.70714	1.84977	5.04014	UP
C2cd4c	ENSMUSG00000045912	C2 calcium-dependent domain containing 4C [Source:MGI Symbol;Acc:MGI:2685084]	2.70525	0.155347	0.376962	UP
1700017G19Rik	ENSMUSG00000037884	RIKEN cDNA 1700017G19 gene [Source:MGI Symbol;Acc:MGI:1919477]	2.70236	0.103325	0.246809	UP
1500015O10Rik	ENSMUSG00000026051	RIKEN cDNA 1500015O10 gene [Source:MGI Symbol;Acc:MGI:1926146]	2.6893	2.87113	7.30322	UP
Gm22	ENSMUSG00000043903	predicted gene 22 [Source:MGI Symbol;Acc:MGI:2684868]	2.68545	3.18009	7.53158	UP
Ank2	ENSMUSG00000032826	ankyrin 2, brain [Source:MGI Symbol;Acc:MGI:88025]	2.67697	0.258419	0.800556	UP
Frmd5	ENSMUSG00000027238	FERM domain containing 5 [Source:MGI Symbol;Acc:MGI:2442557]	2.67118	0.0216969	0.0567999	UP
Csrnp3	ENSMUSG00000044647	cysteine-serine-rich nuclear protein 3 [Source:MGI Symbol;Acc:MGI:1925021]	2.66427	0.353941	0.797249	UP
Calml3	ENSMUSG00000063130	calmodulin-like 3 [Source:MGI Symbol;Acc:MGI:1917655]	2.6585	0.350213	0.994555	UP
Chpf	ENSMUSG00000032997	chondroitin polymerizing factor [Source:MGI Symbol;Acc:MGI:106576]	2.65829	7.05802	17.9365	UP
Rhpn2	ENSMUSG00000030494	rhophilin, Rho GTPase binding protein 2 [Source:MGI Symbol;Acc:MGI:1289234]	2.65441	1.67076	3.99382	UP
Slc6a2	ENSMUSG00000055368	solute carrier family 6 (neurotransmitter transporter, noradrenalin), member 2 [Source:MGI Symbol;Acc:MGI:1270850]	2.65257	0.653826	1.542	UP
Cdkn2b	ENSMUSG00000073802	cyclin-dependent kinase inhibitor 2B (p15, inhibits CDK4) [Source:MGI Symbol;Acc:MGI:104737]	2.65163	0.2612	0.608967	UP
Hapln3	ENSMUSG00000030606	hyaluronan and proteoglycan link protein 3 [Source:MGI Symbol;Acc:MGI:1914916]	2.64653	0.149358	0.37923	UP
Plb1	ENSMUSG00000029134	phospholipase B1 [Source:MGI Symbol;Acc:MGI:1922406]	2.63799	0.0668416	0.172059	UP
Klk1	ENSMUSG00000063903	kallikrein 1 [Source:MGI Symbol;Acc:MGI:102850]	2.62956	1.76729	5.0915	UP
Slc2a13	ENSMUSG00000036298	solute carrier family 2 (facilitated glucose transporter), member 13 [Source:MGI Symbol;Acc:MGI:2146030]	2.62208	0.957554	2.40315	UP
Fkbp14	ENSMUSG00000038074	FK506 binding protein 14 [Source:MGI Symbol;Acc:MGI:2387639]	2.62096	4.24821	10.8285	UP
Asb10	ENSMUSG00000038204	ankyrin repeat and SOCS box-containing 10 [Source:MGI Symbol;Acc:MGI:2152836]	2.6195	0.401719	1.02031	UP
Tcf7	ENSMUSG00000000782	transcription factor 7, T cell specific [Source:MGI Symbol;Acc:MGI:98507]	2.61878	5.5906	14.1079	UP
Fkbp10	ENSMUSG00000001555	FK506 binding protein 10 [Source:MGI Symbol;Acc:MGI:104769]	2.61716	34.8136	84.9532	UP
Mpv17l	ENSMUSG00000022679	Mpv17 transgene, kidney disease mutant-like [Source:MGI Symbol;Acc:MGI:2135951]	2.61401	0.899381	2.31249	UP
Creb3l3	ENSMUSG00000035041	cAMP responsive element binding protein 3-like 3 [Source:MGI Symbol;Acc:MGI:2384786]	2.60281	1.75993	4.19918	UP
Emid1	ENSMUSG00000034164	EMI domain containing 1 [Source:MGI Symbol;Acc:MGI:2155091]	2.59922	3.27093	8.3976	UP
Timp1	ENSMUSG00000001131	tissue inhibitor of metalloproteinase 1 [Source:MGI Symbol;Acc:MGI:98752]	2.58069	14.6543	37.3903	UP
Wnt1	ENSMUSG00000022997	wingless-related MMTV integration site 1 [Source:MGI Symbol;Acc:MGI:98953]	2.57083	0.519024	1.29313	UP
Tmem45a	ENSMUSG00000022754	transmembrane protein 45a [Source:MGI Symbol;Acc:MGI:1913122]	2.56705	2.51896	6.1762	UP
Col22a1	ENSMUSG00000079022	collagen, type XXII, alpha 1 [Source:MGI Symbol;Acc:MGI:1916950]	2.55652	22.9775	51.1091	UP
Lepre1	ENSMUSG00000028641	leprecan 1 [Source:MGI Symbol;Acc:MGI:1888921]	2.54841	13.3579	31.9543	UP
Scube3	ENSMUSG00000038677	signal peptide, CUB domain, EGF-like 3 [Source:MGI Symbol;Acc:MGI:3045253]	2.54721	0.402851	0.958888	UP
Cfd	ENSMUSG00000061780	complement factor D (adipsin) [Source:MGI Symbol;Acc:MGI:87931]	2.54132	19.3701	45.5652	UP
C630004H02Rik	ENSMUSG00000034586	RIKEN cDNA C630004H02 gene [Source:MGI Symbol;Acc:MGI:2445087]	2.53244	2.37397	5.97248	UP
AI317395	ENSMUSG00000038522	expressed sequence AI317395 [Source:MGI Symbol;Acc:MGI:2143575]	2.52162	0.326783	0.781964	UP
Phospho1	ENSMUSG00000050860	phosphatase, orphan 1 [Source:MGI Symbol;Acc:MGI:2447348]	2.5173	65.9038	149.912	UP
Ndrg4	ENSMUSG00000036564	N-myc downstream regulated gene 4 [Source:MGI Symbol;Acc:MGI:2384590]	2.51516	3.19563	7.63757	UP
Gpr37	ENSMUSG00000039904	G protein-coupled receptor 37 [Source:MGI Symbol;Acc:MGI:1313297]	2.51396	0.285742	0.645602	UP
Gm13705	ENSMUSG00000086382	predicted gene 13705 [Source:MGI Symbol;Acc:MGI:3651120]	2.51224	0.559755	1.21957	UP
Col5a1	ENSMUSG00000026837	collagen, type V, alpha 1 [Source:MGI Symbol;Acc:MGI:88457]	2.50946	37.5557	90.0762	UP
Pgf	ENSMUSG00000004791	placental growth factor [Source:MGI Symbol;Acc:MGI:105095]	2.5078	3.82422	9.22037	UP
A830039N20Rik	ENSMUSG00000071567	RIKEN cDNA A830039N20 gene [Source:MGI Symbol;Acc:MGI:2445176]	2.50217	1.6979	4.10469	UP
Lgals2	ENSMUSG00000043501	lectin, galactose-binding, soluble 2 [Source:MGI Symbol;Acc:MGI:895068]	2.49612	0.51996	1.1345	UP
Asphd2	ENSMUSG00000029348	aspartate beta-hydroxylase domain containing 2 [Source:MGI Symbol;Acc:MGI:1920148]	2.49603	0.369328	0.820041	UP
Dixdc1	ENSMUSG00000032064	DIX domain containing 1 [Source:MGI Symbol;Acc:MGI:2679721]	2.49561	0.449339	1.11994	UP
B4galnt3	ENSMUSG00000041372	beta-1,4-N-acetyl-galactosaminyl transferase 3 [Source:MGI Symbol;Acc:MGI:3041155]	2.49319	1.84447	4.31763	UP
Slc27a6	ENSMUSG00000024600	solute carrier family 27 (fatty acid transporter), member 6 [Source:MGI Symbol;Acc:MGI:3036230]	2.489	0.123451	0.277359	UP
Gm13706	ENSMUSG00000085838	predicted gene 13706 [Source:MGI Symbol;Acc:MGI:3702041]	2.4881	8.37948	18.1625	UP
D4Bwg0951e	ENSMUSG00000048706	DNA segment, Chr 4, Brigham & Women's Genetics 0951 expressed [Source:MGI Symbol;Acc:MGI:106510]	2.48622	1.85455	4.46573	UP
Gm4841	ENSMUSG00000068606	predicted gene 4841 [Source:MGI Symbol;Acc:MGI:3643814]	2.48559	0.326802	0.852344	UP
Nnmt	ENSMUSG00000032271	nicotinamide N-methyltransferase [Source:MGI Symbol;Acc:MGI:1099443]	2.483	2.96962	7.00153	UP
Lox	ENSMUSG00000024529	lysyl oxidase [Source:MGI Symbol;Acc:MGI:96817]	2.47555	46.7899	107.735	UP
Insc	ENSMUSG00000048782	inscuteable homolog (Drosophila) [Source:MGI Symbol;Acc:MGI:1917942]	2.47442	5.63338	12.1634	UP
Gpx7	ENSMUSG00000028597	glutathione peroxidase 7 [Source:MGI Symbol;Acc:MGI:1914555]	2.47116	7.01257	16.1646	UP
Fkbp7	ENSMUSG00000002732	FK506 binding protein 7 [Source:MGI Symbol;Acc:MGI:1336879]	2.46946	16.9542	39.8975	UP
Chd5	ENSMUSG00000005045	chromodomain helicase DNA binding protein 5 [Source:MGI Symbol;Acc:MGI:3036258]	2.4678	0.0416908	0.109959	UP
Gm266	ENSMUSG00000010529	predicted gene 266 [Source:MGI Symbol;Acc:MGI:2685112]	2.46659	2.45849	5.42529	UP
Pcdhb6	ENSMUSG00000051678	protocadherin beta 6 [Source:MGI Symbol;Acc:MGI:2136740]	2.46603	0.119245	0.256661	UP
Lpin3	ENSMUSG00000027412	lipin 3 [Source:MGI Symbol;Acc:MGI:1891342]	2.46602	0.822747	1.93759	UP
Mmp16	ENSMUSG00000028226	matrix metallopeptidase 16 [Source:MGI Symbol;Acc:MGI:1276107]	2.46444	1.55495	3.47077	UP
Camk2n2	ENSMUSG00000051146	calcium/calmodulin-dependent protein kinase II inhibitor 2 [Source:MGI Symbol;Acc:MGI:1920297]	2.45955	0.497359	1.24229	UP
Slc2a10	ENSMUSG00000027661	solute carrier family 2 (facilitated glucose transporter), member 10 [Source:MGI Symbol;Acc:MGI:2156687]	2.45474	2.54598	5.95712	UP
Col13a1	ENSMUSG00000058806	collagen, type XIII, alpha 1 [Source:MGI Symbol;Acc:MGI:1277201]	2.45346	8.62782	18.8514	UP
Adra2c	ENSMUSG00000045318	adrenergic receptor, alpha 2c [Source:MGI Symbol;Acc:MGI:87936]	2.4498	0.140633	0.333852	UP
Gfra4	ENSMUSG00000027316	glial cell line derived neurotrophic factor family receptor alpha 4 [Source:MGI Symbol;Acc:MGI:1341873]	2.4497	1.01495	2.40908	UP
Lyplal1	ENSMUSG00000039246	lysophospholipase-like 1 [Source:MGI Symbol;Acc:MGI:2385115]	2.44222	0.610352	1.41953	UP
Ccdc149	ENSMUSG00000045790	coiled-coil domain containing 149 [Source:MGI Symbol;Acc:MGI:2685293]	2.43628	1.18511	2.77318	UP
Gm16559	ENSMUSG00000089635	predicted gene 16559 [Source:MGI Symbol;Acc:MGI:4414979]	2.43105	0.11404	0.309329	UP
Crabp2	ENSMUSG00000004885	cellular retinoic acid binding protein II [Source:MGI Symbol;Acc:MGI:88491]	2.41553	0.145709	0.325849	UP
Plcd1	ENSMUSG00000010660	phospholipase C, delta 1 [Source:MGI Symbol;Acc:MGI:97614]	2.41494	10.9881	23.7217	UP
Mmp2	ENSMUSG00000031740	matrix metallopeptidase 2 [Source:MGI Symbol;Acc:MGI:97009]	2.41451	70.8854	159.899	UP
Shc2	ENSMUSG00000020312	SHC (Src homology 2 domain containing) transforming protein 2 [Source:MGI Symbol;Acc:MGI:106180]	2.41082	4.38471	9.65305	UP
Echdc3	ENSMUSG00000039063	enoyl Coenzyme A hydratase domain containing 3 [Source:MGI Symbol;Acc:MGI:1915106]	2.40836	0.271025	0.65162	UP
Chn1	ENSMUSG00000056486	chimerin (chimaerin) 1 [Source:MGI Symbol;Acc:MGI:1915674]	2.40808	5.66892	12.1393	UP
Mfap2	ENSMUSG00000060572	microfibrillar-associated protein 2 [Source:MGI Symbol;Acc:MGI:99559]	2.40115	7.08131	16.4341	UP
Atf5	ENSMUSG00000038539	activating transcription factor 5 [Source:MGI Symbol;Acc:MGI:2141857]	2.39796	10.3935	25.2947	UP
Pdk4	ENSMUSG00000019577	pyruvate dehydrogenase kinase, isoenzyme 4 [Source:MGI Symbol;Acc:MGI:1351481]	2.39577	8.08531	18.4624	UP
Gm13372	ENSMUSG00000086560	predicted gene 13372 [Source:MGI Symbol;Acc:MGI:3650806]	2.39574	9.92377	23.2532	UP
Bglap-rs1	ENSMUSG00000074489	bone gamma-carboxyglutamate protein, related sequence 1 [Source:MGI Symbol;Acc:MGI:88155]	2.39236	37.289	77.135	UP
Cdkn1a	ENSMUSG00000023067	cyclin-dependent kinase inhibitor 1A (P21) [Source:MGI Symbol;Acc:MGI:104556]	2.38929	19.7341	45.3534	UP
Hoxb3os	ENSMUSG00000084844	homeobox B3, opposite strand transcript [Source:MGI Symbol;Acc:MGI:103211]	2.38878	1.12452	2.59178	UP
Hapln1	ENSMUSG00000021613	hyaluronan and proteoglycan link protein 1 [Source:MGI Symbol;Acc:MGI:1337006]	2.38842	0.183474	0.386755	UP
BC048671	ENSMUSG00000049694	cDNA sequence BC048671 [Source:MGI Symbol;Acc:MGI:2679261]	2.3844	0.375491	0.937693	UP
A930038C07Rik	ENSMUSG00000049001	RIKEN cDNA A930038C07 gene [Source:MGI Symbol;Acc:MGI:1915419]	2.37702	2.06409	5.05824	UP
Lrrc17	ENSMUSG00000039883	leucine rich repeat containing 17 [Source:MGI Symbol;Acc:MGI:1921761]	2.3746	1.26956	3.02259	UP
Gpr153	ENSMUSG00000042804	G protein-coupled receptor 153 [Source:MGI Symbol;Acc:MGI:1916157]	2.37439	7.9611	17.927	UP
Bend6	ENSMUSG00000042182	BEN domain containing 6 [Source:MGI Symbol;Acc:MGI:2444572]	2.37113	0.628576	1.41304	UP
Prrx2	ENSMUSG00000039476	paired related homeobox 2 [Source:MGI Symbol;Acc:MGI:98218]	2.37104	0.340078	0.757499	UP
Sorcs2	ENSMUSG00000029093	sortilin-related VPS10 domain containing receptor 2 [Source:MGI Symbol;Acc:MGI:1932289]	2.37085	1.82836	4.14515	UP
Sox8	ENSMUSG00000024176	SRY-box containing gene 8 [Source:MGI Symbol;Acc:MGI:98370]	2.36761	0.112117	0.280564	UP
Dync1i1	ENSMUSG00000029757	dynein cytoplasmic 1 intermediate chain 1 [Source:MGI Symbol;Acc:MGI:107743]	2.36641	0.694684	1.5742	UP
Sardh	ENSMUSG00000009614	sarcosine dehydrogenase [Source:MGI Symbol;Acc:MGI:2183102]	2.35398	2.16578	4.99119	UP
Lama1	ENSMUSG00000032796	laminin, alpha 1 [Source:MGI Symbol;Acc:MGI:99892]	2.3484	0.254851	0.609948	UP
Col1a1	ENSMUSG00000001506	collagen, type I, alpha 1 [Source:MGI Symbol;Acc:MGI:88467]	2.34806	3460.13	7032.11	UP
Efs	ENSMUSG00000022203	embryonal Fyn-associated substrate [Source:MGI Symbol;Acc:MGI:105311]	2.34579	4.24344	9.26259	UP
Trpv4	ENSMUSG00000014158	transient receptor potential cation channel, subfamily V, member 4 [Source:MGI Symbol;Acc:MGI:1926945]	2.34439	2.36644	5.29726	UP
Tro	ENSMUSG00000025272	trophinin [Source:MGI Symbol;Acc:MGI:1928994]	2.3423	0.0684489	0.154418	UP
Car3	ENSMUSG00000027559	carbonic anhydrase 3 [Source:MGI Symbol;Acc:MGI:88270]	2.34189	177.345	373.295	UP
Pdgfrl	ENSMUSG00000031595	platelet-derived growth factor receptor-like [Source:MGI Symbol;Acc:MGI:1916047]	2.3405	3.12669	6.98768	UP
Gng4	ENSMUSG00000021303	guanine nucleotide binding protein (G protein), gamma 4 [Source:MGI Symbol;Acc:MGI:102703]	2.33626	0.97216	1.97443	UP
Galnt5	ENSMUSG00000026828	UDP-N-acetyl-alpha-D-galactosamine:polypeptideN-acetylgalactosaminyltransferase 5 [Source:MGISymbol;Acc:MGI:2179403]	2.33605	1.84194	4.19143	UP
Cdh2	ENSMUSG00000024304	cadherin 2 [Source:MGI Symbol;Acc:MGI:88355]	2.33596	12.0539	26.5674	UP
P4ha2	ENSMUSG00000018906	procollagen-proline, 2-oxoglutarate 4-dioxygenase (proline 4-hydroxylase), alpha II polypeptide [Source:MGI Symbol;Acc:MGI:894286]	2.32649	4.11891	9.11821	UP
Mageh1	ENSMUSG00000047238	melanoma antigen, family H, 1 [Source:MGI Symbol;Acc:MGI:1922875]	2.3257	4.69498	10.3723	UP
Zfp9	ENSMUSG00000072623	zinc finger protein 9 [Source:MGI Symbol;Acc:MGI:99210]	2.32508	2.99901	6.98636	UP
Kcnab3	ENSMUSG00000018470	potassium voltage-gated channel, shaker-related subfamily, beta member 3 [Source:MGI Symbol;Acc:MGI:1336208]	2.32318	0.256487	0.56673	UP
Loxl4	ENSMUSG00000025185	lysyl oxidase-like 4 [Source:MGI Symbol;Acc:MGI:1914823]	2.32227	4.62978	10.4152	UP
Pdgfa	ENSMUSG00000025856	platelet derived growth factor, alpha [Source:MGI Symbol;Acc:MGI:97527]	2.31607	7.14806	16.2675	UP
Peg3	ENSMUSG00000002265	paternally expressed 3 [Source:MGI Symbol;Acc:MGI:104748]	2.31054	0.501557	1.1817	UP
Gm13704	ENSMUSG00000086544	predicted gene 13704 [Source:MGI Symbol;Acc:MGI:3705094]	2.30955	1.59347	3.29733	UP
Ermn	ENSMUSG00000026830	ermin, ERM-like protein [Source:MGI Symbol;Acc:MGI:1925017]	2.3073	0.0686937	0.149501	UP
Frzb	ENSMUSG00000027004	frizzled-related protein [Source:MGI Symbol;Acc:MGI:892032]	2.30716	1.47227	2.98913	UP
Copz2	ENSMUSG00000018672	coatomer protein complex, subunit zeta 2 [Source:MGI Symbol;Acc:MGI:1929008]	2.30596	11.0343	23.6397	UP
Rcor2	ENSMUSG00000024968	REST corepressor 2 [Source:MGI Symbol;Acc:MGI:1859854]	2.30151	6.01924	12.3498	UP
Abi3	ENSMUSG00000018381	ABI gene family, member 3 [Source:MGI Symbol;Acc:MGI:1913860]	2.2998	33.2271	70.3867	UP
Camk2a	ENSMUSG00000024617	calcium/calmodulin-dependent protein kinase II alpha [Source:MGI Symbol;Acc:MGI:88256]	2.29777	0.777943	1.73916	UP
Kazald1	ENSMUSG00000025213	Kazal-type serine peptidase inhibitor domain 1 [Source:MGI Symbol;Acc:MGI:2147606]	2.28561	25.9994	52.5372	UP
Gm14291	ENSMUSG00000086098	predicted gene 14291 [Source:MGI Symbol;Acc:MGI:3649962]	2.28439	0.541286	1.16225	UP
Six4	ENSMUSG00000034460	sine oculis-related homeobox 4 homolog (Drosophila) [Source:MGI Symbol;Acc:MGI:106034]	2.28079	0.39145	0.886462	UP
Bglap2	ENSMUSG00000074486	bone gamma-carboxyglutamate protein 2 [Source:MGI Symbol;Acc:MGI:88157]	2.27607	2008.23	3849.12	UP
Rcn3	ENSMUSG00000019539	reticulocalbin 3, EF-hand calcium binding domain [Source:MGI Symbol;Acc:MGI:1277122]	2.27581	78.024	166.405	UP
Cxcl9	ENSMUSG00000029417	chemokine (C-X-C motif) ligand 9 [Source:MGI Symbol;Acc:MGI:1352449]	2.26912	3.37929	8.15348	UP
Cyp2u1	ENSMUSG00000027983	cytochrome P450, family 2, subfamily u, polypeptide 1 [Source:MGI Symbol;Acc:MGI:1918769]	2.26668	0.480519	1.00361	UP
Ibsp	ENSMUSG00000029306	integrin binding sialoprotein [Source:MGI Symbol;Acc:MGI:96389]	2.25832	221.734	474.273	UP
Fbxo36	ENSMUSG00000073633	F-box protein 36 [Source:MGI Symbol;Acc:MGI:1289192]	2.25412	0.471637	1.0305	UP
Gm14443	ENSMUSG00000078902	predicted gene 14443 [Source:MGI Symbol;Acc:MGI:3652324]	2.25275	0.0587309	0.126844	UP
Gm20398	ENSMUSG00000092585	predicted gene 20398 [Source:MGI Symbol;Acc:MGI:5141863]	2.25208	1.40367	2.84488	UP
Rap1gap	ENSMUSG00000041351	Rap1 GTPase-activating protein [Source:MGI Symbol;Acc:MGI:109338]	2.24918	2.11955	4.58002	UP
Col5a2	ENSMUSG00000026042	collagen, type V, alpha 2 [Source:MGI Symbol;Acc:MGI:88458]	2.24375	101.798	200.079	UP
Leprel4	ENSMUSG00000006931	leprecan-like 4 [Source:MGI Symbol;Acc:MGI:1913430]	2.2435	10.2822	21.8475	UP
Pdzrn3	ENSMUSG00000035357	PDZ domain containing RING finger 3 [Source:MGI Symbol;Acc:MGI:1933157]	2.24322	1.18774	2.63958	UP
Prtg	ENSMUSG00000036030	protogenin homolog (Gallus gallus) [Source:MGI Symbol;Acc:MGI:2444710]	2.24237	0.0733985	0.156061	UP
Nr4a2	ENSMUSG00000026826	nuclear receptor subfamily 4, group A, member 2 [Source:MGI Symbol;Acc:MGI:1352456]	2.24227	2.28671	4.75126	UP
Fscn1	ENSMUSG00000029581	fascin homolog 1, actin bundling protein (Strongylocentrotus purpuratus) [Source:MGI Symbol;Acc:MGI:1352745]	2.24128	9.32769	20.0358	UP
Sfrp1	ENSMUSG00000031548	secreted frizzled-related protein 1 [Source:MGI Symbol;Acc:MGI:892014]	2.24104	1.71831	3.9609	UP
Dnm1	ENSMUSG00000026825	dynamin 1 [Source:MGI Symbol;Acc:MGI:107384]	2.2347	3.01848	6.39329	UP
Ccdc48	ENSMUSG00000068263	coiled-coil domain containing 48 [Source:MGI Symbol;Acc:MGI:3611451]	2.23446	0.191821	0.400513	UP
Alpl	ENSMUSG00000028766	alkaline phosphatase, liver/bone/kidney [Source:MGI Symbol;Acc:MGI:87983]	2.23337	63.6022	133.508	UP
Serpinf1	ENSMUSG00000000753	serine (or cysteine) peptidase inhibitor, clade F, member 1 [Source:MGI Symbol;Acc:MGI:108080]	2.2333	156.562	316.42	UP
A330021E22Rik	ENSMUSG00000040473	RIKEN cDNA A330021E22 gene [Source:MGI Symbol;Acc:MGI:2443778]	2.23286	0.0522949	0.114159	UP
Enox1	ENSMUSG00000022012	ecto-NOX disulfide-thiol exchanger 1 [Source:MGI Symbol;Acc:MGI:2444896]	2.22462	0.385805	0.845712	UP
Robo2	ENSMUSG00000052516	roundabout homolog 2 (Drosophila) [Source:MGI Symbol;Acc:MGI:1890110]	2.22174	0.856154	1.77599	UP
Mtap1a	ENSMUSG00000027254	microtubule-associated protein 1 A [Source:MGI Symbol;Acc:MGI:1306776]	2.22151	0.914808	2.05475	UP
Zfp651	ENSMUSG00000013419	zinc finger protein 651 [Source:MGI Symbol;Acc:MGI:2670992]	2.21971	2.26956	4.87057	UP
Ihh	ENSMUSG00000006538	Indian hedgehog [Source:MGI Symbol;Acc:MGI:96533]	2.21957	0.446808	0.995583	UP
Unc5b	ENSMUSG00000020099	unc-5 homolog B (C. elegans) [Source:MGI Symbol;Acc:MGI:894703]	2.21669	18.9794	39.5971	UP
Gpt2	ENSMUSG00000031700	glutamic pyruvate transaminase (alanine aminotransferase) 2 [Source:MGI Symbol;Acc:MGI:1915391]	2.21155	0.924189	2.08343	UP
P2rx6	ENSMUSG00000022758	purinergic receptor P2X, ligand-gated ion channel, 6 [Source:MGI Symbol;Acc:MGI:1337113]	2.20949	0.107149	0.222291	UP
Ano1	ENSMUSG00000031075	anoctamin 1, calcium activated chloride channel [Source:MGI Symbol;Acc:MGI:2142149]	2.20771	14.2289	28.8272	UP
Slc36a2	ENSMUSG00000020264	solute carrier family 36 (proton/amino acid symporter), member 2 [Source:MGI Symbol;Acc:MGI:1891430]	2.20094	22.0562	45.0593	UP
Scn3a	ENSMUSG00000057182	sodium channel, voltage-gated, type III, alpha [Source:MGI Symbol;Acc:MGI:98249]	2.19781	0.04581	0.104789	UP
Fam83h	ENSMUSG00000046761	family with sequence similarity 83, member H [Source:MGI Symbol;Acc:MGI:2145900]	2.19608	0.414769	0.880867	UP
Rpl39l	ENSMUSG00000039209	ribosomal protein L39-like [Source:MGI Symbol;Acc:MGI:1915422]	2.19502	3.5457	7.47262	UP
Insig1	ENSMUSG00000045294	insulin induced gene 1 [Source:MGI Symbol;Acc:MGI:1916289]	2.19331	10.0415	21.8869	UP
Slc1a4	ENSMUSG00000020142	solute carrier family 1 (glutamate/neutral amino acid transporter), member 4 [Source:MGI Symbol;Acc:MGI:2135601]	2.18683	1.02127	2.25861	UP
Gramd2	ENSMUSG00000074259	GRAM domain containing 2 [Source:MGI Symbol;Acc:MGI:3528937]	2.18455	0.825249	1.71782	UP
Sparc	ENSMUSG00000018593	secreted acidic cysteine rich glycoprotein [Source:MGI Symbol;Acc:MGI:98373]	2.18411	1608.6	3124.32	UP
Wfdc1	ENSMUSG00000023336	WAP four-disulfide core domain 1 [Source:MGI Symbol;Acc:MGI:1915116]	2.17998	1.68801	3.38739	UP
Meis2	ENSMUSG00000027210	Meis homeobox 2 [Source:MGI Symbol;Acc:MGI:108564]	2.17926	0.0977551	0.214837	UP
Rom1	ENSMUSG00000071648	rod outer segment membrane protein 1 [Source:MGI Symbol;Acc:MGI:97998]	2.17761	5.5962	11.6086	UP
Itga11	ENSMUSG00000032243	integrin alpha 11 [Source:MGI Symbol;Acc:MGI:2442114]	2.17298	5.6855	12.0856	UP
Ccdc116	ENSMUSG00000022768	coiled-coil domain containing 116 [Source:MGI Symbol;Acc:MGI:1924122]	2.17165	0.668895	1.40606	UP
E330013P04Rik	ENSMUSG00000053117	RIKEN cDNA E330013P04 gene [Source:MGI Symbol;Acc:MGI:2147732]	2.16693	0.194385	0.38419	UP
Ttc26	ENSMUSG00000056832	tetratricopeptide repeat domain 26 [Source:MGI Symbol;Acc:MGI:2444853]	2.15958	0.53435	1.14024	UP
Adamts15	ENSMUSG00000033453	a disintegrin-like and metallopeptidase (reprolysin type) with thrombospondin type 1 motif, 15 [Source:MGI Symbol;Acc:MGI:2449569]	2.15217	1.47308	3.18954	UP
Lrrc15	ENSMUSG00000052316	leucine rich repeat containing 15 [Source:MGI Symbol;Acc:MGI:1921738]	2.15196	0.596543	1.0983	UP
Maged1	ENSMUSG00000025151	melanoma antigen, family D, 1 [Source:MGI Symbol;Acc:MGI:1930187]	2.15022	29.4539	59.3667	UP
Pfn2	ENSMUSG00000027805	profilin 2 [Source:MGI Symbol;Acc:MGI:97550]	2.1496	1.99345	4.14946	UP
Grik2	ENSMUSG00000056073	glutamate receptor, ionotropic, kainate 2 (beta 2) [Source:MGI Symbol;Acc:MGI:95815]	2.14865	0.114708	0.243555	UP
Adamts14	ENSMUSG00000059901	a disintegrin-like and metallopeptidase (reprolysin type) with thrombospondin type 1 motif, 14 [Source:MGI Symbol;Acc:MGI:2179942]	2.14808	4.33661	8.98259	UP
Steap2	ENSMUSG00000015653	six transmembrane epithelial antigen of prostate 2 [Source:MGI Symbol;Acc:MGI:1921301]	2.14709	0.134555	0.27509	UP
Zfp454	ENSMUSG00000048728	zinc finger protein 454 [Source:MGI Symbol;Acc:MGI:2679253]	2.14048	0.161943	0.328218	UP
Itga10	ENSMUSG00000090210	integrin, alpha 10 [Source:MGI Symbol;Acc:MGI:2153482]	2.13612	16.5729	33.029	UP
Chrd	ENSMUSG00000006958	chordin [Source:MGI Symbol;Acc:MGI:1313268]	2.1323	0.686793	1.39061	UP
Inha	ENSMUSG00000032968	inhibin alpha [Source:MGI Symbol;Acc:MGI:96569]	2.13054	1.5236	3.13616	UP
Pdgfc	ENSMUSG00000028019	platelet-derived growth factor, C polypeptide [Source:MGI Symbol;Acc:MGI:1859631]	2.12903	3.11645	6.49053	UP
Gnb5	ENSMUSG00000032192	guanine nucleotide binding protein (G protein), beta 5 [Source:MGI Symbol;Acc:MGI:101848]	2.12779	3.50711	7.07913	UP
Gpc1	ENSMUSG00000034220	glypican 1 [Source:MGI Symbol;Acc:MGI:1194891]	2.12768	50.3551	102.265	UP
Sec16b	ENSMUSG00000026589	SEC16 homolog B (S. cerevisiae) [Source:MGI Symbol;Acc:MGI:2148802]	2.12501	2.91439	6.03314	UP
Tcea3	ENSMUSG00000001604	transcription elongation factor A (SII), 3 [Source:MGI Symbol;Acc:MGI:1196908]	2.12416	2.44606	4.97992	UP
Wdr72	ENSMUSG00000044976	WD repeat domain 72 [Source:MGI Symbol;Acc:MGI:3583957]	2.12184	0.139103	0.261535	UP
BC021891	ENSMUSG00000031853	cDNA sequence BC021891 [Source:MGI Symbol;Acc:MGI:2385307]	2.12145	0.154168	0.3132	UP
Pcdhb11	ENSMUSG00000051486	protocadherin beta 11 [Source:MGI Symbol;Acc:MGI:2136746]	2.12058	0.270374	0.549981	UP
Ptgfrn	ENSMUSG00000027864	prostaglandin F2 receptor negative regulator [Source:MGI Symbol;Acc:MGI:1277114]	2.11834	6.06213	12.2731	UP
Morc4	ENSMUSG00000031434	microrchidia 4 [Source:MGI Symbol;Acc:MGI:1922996]	2.11772	0.385544	0.83676	UP
1300014I06Rik	ENSMUSG00000021411	RIKEN cDNA 1300014I06 gene [Source:MGI Symbol;Acc:MGI:1914145]	2.11371	4.95977	10.245	UP
Prrx1	ENSMUSG00000026586	paired related homeobox 1 [Source:MGI Symbol;Acc:MGI:97712]	2.11344	4.79411	10.1026	UP
Arf4	ENSMUSG00000021877	ADP-ribosylation factor 4 [Source:MGI Symbol;Acc:MGI:99433]	2.11161	44.5991	93.9032	UP
B4galt2	ENSMUSG00000028541	UDP-Gal:betaGlcNAc beta 1,4- galactosyltransferase, polypeptide 2 [Source:MGI Symbol;Acc:MGI:1858493]	2.11122	1.71445	3.47764	UP
Dmrta1	ENSMUSG00000043753	doublesex and mab-3 related transcription factor like family A1 [Source:MGI Symbol;Acc:MGI:2653627]	2.11096	0.0663422	0.132735	UP
Gale	ENSMUSG00000028671	galactose-4-epimerase, UDP [Source:MGI Symbol;Acc:MGI:1921496]	2.11004	4.35586	9.0321	UP
Nrbp2	ENSMUSG00000075590	nuclear receptor binding protein 2 [Source:MGI Symbol;Acc:MGI:2385017]	2.10656	12.4472	24.9632	UP
Dusp18	ENSMUSG00000047205	dual specificity phosphatase 18 [Source:MGI Symbol;Acc:MGI:1922469]	2.10114	0.297264	0.626672	UP
Vkorc1	ENSMUSG00000030804	vitamin K epoxide reductase complex, subunit 1 [Source:MGI Symbol;Acc:MGI:106442]	2.10079	10.5397	20.9988	UP
Pdpn	ENSMUSG00000028583	podoplanin [Source:MGI Symbol;Acc:MGI:103098]	2.09934	4.31908	8.13728	UP
Pcdhb4	ENSMUSG00000045689	protocadherin beta 4 [Source:MGI Symbol;Acc:MGI:2136738]	2.0976	0.295425	0.616573	UP
Tnfrsf19	ENSMUSG00000060548	tumor necrosis factor receptor superfamily, member 19 [Source:MGI Symbol;Acc:MGI:1352474]	2.09703	16.5582	34.2545	UP
Tmem198	ENSMUSG00000051703	transmembrane protein 198 [Source:MGI Symbol;Acc:MGI:2443133]	2.09412	0.806316	1.56418	UP
Gpr173	ENSMUSG00000056679	G-protein coupled receptor 173 [Source:MGI Symbol;Acc:MGI:1918021]	2.09246	0.509695	1.01828	UP
Slc16a5	ENSMUSG00000045775	solute carrier family 16 (monocarboxylic acid transporters), member 5 [Source:MGI Symbol;Acc:MGI:2443515]	2.09228	0.0925785	0.188122	UP
Nkd1	ENSMUSG00000031661	naked cuticle 1 homolog (Drosophila) [Source:MGI Symbol;Acc:MGI:2135954]	2.0919	0.377596	0.780291	UP
Fbn2	ENSMUSG00000024598	fibrillin 2 [Source:MGI Symbol;Acc:MGI:95490]	2.09123	2.24786	4.35768	UP
Bmp1	ENSMUSG00000022098	bone morphogenetic protein 1 [Source:MGI Symbol;Acc:MGI:88176]	2.09021	46.733	92.7906	UP
Cd276	ENSMUSG00000035914	CD276 antigen [Source:MGI Symbol;Acc:MGI:2183926]	2.08844	7.16463	14.4907	UP
Ppic	ENSMUSG00000024538	peptidylprolyl isomerase C [Source:MGI Symbol;Acc:MGI:97751]	2.08241	60.7528	120.038	UP
Hoxa1	ENSMUSG00000029844	homeobox A1 [Source:MGI Symbol;Acc:MGI:96170]	2.08003	0.259535	0.559862	UP
Gpr133	ENSMUSG00000044017	G protein-coupled receptor 133 [Source:MGI Symbol;Acc:MGI:3041203]	2.07751	4.37783	8.37548	UP
Rcn1	ENSMUSG00000005973	reticulocalbin 1 [Source:MGI Symbol;Acc:MGI:104559]	2.07711	18.1082	36.5765	UP
9130024F11Rik	ENSMUSG00000087022	RIKEN cDNA 9130024F11 gene [Source:MGI Symbol;Acc:MGI:1926150]	2.07421	3.83887	7.7291	UP
B3gnt9-ps	ENSMUSG00000069920	UDP-GlcNAc:betaGal beta-1,3-N-acetylglucosaminyltransferase 9, pseudogene [Source:MGI Symbol;Acc:MGI:2142841]	2.07031	8.5181	16.987	UP
Uggt2	ENSMUSG00000042104	UDP-glucose glycoprotein glucosyltransferase 2 [Source:MGI Symbol;Acc:MGI:1913685]	2.0692	0.257028	0.541224	UP
Zfp354c	ENSMUSG00000044807	zinc finger protein 354C [Source:MGI Symbol;Acc:MGI:1353621]	2.06809	1.79251	3.63576	UP
Ntn3	ENSMUSG00000079662	netrin 3 [Source:MGI Symbol;Acc:MGI:1341188]	2.06599	0.272603	0.553852	UP
Nrp2	ENSMUSG00000025969	neuropilin 2 [Source:MGI Symbol;Acc:MGI:1100492]	2.06328	22.0902	45.3545	UP
Fgf9	ENSMUSG00000021974	fibroblast growth factor 9 [Source:MGI Symbol;Acc:MGI:104723]	2.06083	0.234132	0.494016	UP
Bfsp1	ENSMUSG00000027420	beaded filament structural protein 1, in lens-CP94 [Source:MGI Symbol;Acc:MGI:101770]	2.05891	1.06269	2.03809	UP
Podxl2	ENSMUSG00000033152	podocalyxin-like 2 [Source:MGI Symbol;Acc:MGI:2442488]	2.05772	3.25635	6.14886	UP
Gm11532	ENSMUSG00000087067	predicted gene 11532 [Source:MGI Symbol;Acc:MGI:3713523]	2.05651	1.78358	3.51854	UP
Zmynd15	ENSMUSG00000040829	zinc finger, MYND-type containing 15 [Source:MGI Symbol;Acc:MGI:3603821]	2.05477	1.17153	2.48015	UP
Sp6	ENSMUSG00000038560	trans-acting transcription factor 6 [Source:MGI Symbol;Acc:MGI:1932575]	2.05284	2.50194	4.92602	UP
2810468N07Rik	ENSMUSG00000091475	RIKEN cDNA 2810468N07 gene [Source:MGI Symbol;Acc:MGI:1920084]	2.0523	0.231071	0.456128	UP
Vit	ENSMUSG00000024076	vitrin [Source:MGI Symbol;Acc:MGI:1921449]	2.05129	4.26748	8.39617	UP
Gnai1	ENSMUSG00000057614	guanine nucleotide binding protein (G protein), alpha inhibiting 1 [Source:MGI Symbol;Acc:MGI:95771]	2.05082	10.4613	19.9212	UP
Gbp10	ENSMUSG00000054588	guanylate-binding protein 10 [Source:MGI Symbol;Acc:MGI:4359647]	2.05037	0.725971	1.50842	UP
Fbxo17	ENSMUSG00000030598	F-box protein 17 [Source:MGI Symbol;Acc:MGI:1354707]	2.04915	1.45715	2.93808	UP
Sp7	ENSMUSG00000060284	Sp7 transcription factor 7 [Source:MGI Symbol;Acc:MGI:2153568]	2.0459	42.3764	80.3665	UP
Col16a1	ENSMUSG00000040690	collagen, type XVI, alpha 1 [Source:MGI Symbol;Acc:MGI:1095396]	2.04403	5.16948	10.369	UP
Klhl13	ENSMUSG00000036782	kelch-like 13 (Drosophila) [Source:MGI Symbol;Acc:MGI:1914705]	2.04134	1.34031	2.65215	UP
Errfi1	ENSMUSG00000028967	ERBB receptor feedback inhibitor 1 [Source:MGI Symbol;Acc:MGI:1921405]	2.03953	6.02495	12.1518	UP
Drp2	ENSMUSG00000000223	dystrophin related protein 2 [Source:MGI Symbol;Acc:MGI:107432]	2.03719	0.307795	0.623752	UP
D630045J12Rik	ENSMUSG00000063455	RIKEN cDNA D630045J12 gene [Source:MGI Symbol;Acc:MGI:2669829]	2.03639	0.543695	1.06431	UP
Numbl	ENSMUSG00000063160	numb-like [Source:MGI Symbol;Acc:MGI:894702]	2.03637	1.60817	3.17724	UP
Gstm2	ENSMUSG00000040562	glutathione S-transferase, mu 2 [Source:MGI Symbol;Acc:MGI:95861]	2.03613	5.99131	11.9638	UP
Gm15612	ENSMUSG00000085828	predicted gene 15612 [Source:MGI Symbol;Acc:MGI:3641714]	2.03489	1.81905	3.40291	UP
Pdzd2	ENSMUSG00000022197	PDZ domain containing 2 [Source:MGI Symbol;Acc:MGI:1922394]	2.03292	3.57328	6.71275	UP
Dcbld1	ENSMUSG00000019891	discoidin, CUB and LCCL domain containing 1 [Source:MGI Symbol;Acc:MGI:1913936]	2.03275	0.752426	1.46251	UP
Sec24d	ENSMUSG00000039234	Sec24 related gene family, member D (S. cerevisiae) [Source:MGI Symbol;Acc:MGI:1916858]	2.03254	18.2355	35.7419	UP
Mxra8	ENSMUSG00000029070	matrix-remodelling associated 8 [Source:MGI Symbol;Acc:MGI:1922011]	2.03194	35.124	68.6688	UP
Coro2b	ENSMUSG00000041729	coronin, actin binding protein, 2B [Source:MGI Symbol;Acc:MGI:2444283]	2.03188	0.729223	1.47571	UP
Hebp2	ENSMUSG00000019853	heme binding protein 2 [Source:MGI Symbol;Acc:MGI:1860084]	2.03142	1.34843	2.40802	UP
Zbtb7c	ENSMUSG00000044646	zinc finger and BTB domain containing 7C [Source:MGI Symbol;Acc:MGI:2443302]	2.03056	4.28754	7.85911	UP
2810055F11Rik	ENSMUSG00000019718	RIKEN cDNA 2810055F11 gene [Source:MGI Symbol;Acc:MGI:1914467]	2.02622	1.09718	2.21651	UP
Rnft2	ENSMUSG00000032850	ring finger protein, transmembrane 2 [Source:MGI Symbol;Acc:MGI:2442859]	2.02572	0.227054	0.456195	UP
Slc12a8	ENSMUSG00000035506	solute carrier family 12 (potassium/chloride transporters), member 8 [Source:MGI Symbol;Acc:MGI:2443672]	2.02554	0.192646	0.38326	UP
Gm15475	ENSMUSG00000087001	predicted gene 15475 [Source:MGI Symbol;Acc:MGI:3705288]	2.02199	0.873123	1.76087	UP
2310046A06Rik	ENSMUSG00000032355	RIKEN cDNA 2310046A06 gene [Source:MGI Symbol;Acc:MGI:1916892]	2.02149	10.8122	19.2104	UP
Adamts4	ENSMUSG00000006403	a disintegrin-like and metallopeptidase (reprolysin type) with thrombospondin type 1 motif, 4 [Source:MGI Symbol;Acc:MGI:1339949]	2.01997	1.35419	2.65917	UP
Sgms2	ENSMUSG00000050931	sphingomyelin synthase 2 [Source:MGI Symbol;Acc:MGI:1921692]	2.01849	44.2807	84.4901	UP
Hoxc8	ENSMUSG00000001657	homeobox C8 [Source:MGI Symbol;Acc:MGI:96198]	2.01256	0.456175	0.893629	UP
Thnsl2	ENSMUSG00000054474	threonine synthase-like 2 (bacterial) [Source:MGI Symbol;Acc:MGI:3041254]	2.01149	1.01968	1.93602	UP
Pth1r	ENSMUSG00000032492	parathyroid hormone 1 receptor [Source:MGI Symbol;Acc:MGI:97801]	2.01069	35.08	65.7231	UP
Leprel2	ENSMUSG00000023191	leprecan-like 2 [Source:MGI Symbol;Acc:MGI:1315208]	2.01011	7.73703	15.1314	UP
Pla2g5	ENSMUSG00000041193	phospholipase A2, group V [Source:MGI Symbol;Acc:MGI:101899]	2.00684	4.35382	8.21515	UP
AI464131	ENSMUSG00000046312	expressed sequence AI464131 [Source:MGI Symbol;Acc:MGI:2140300]	2.00548	0.831656	1.57329	UP
BC068157	ENSMUSG00000064125	cDNA sequence BC068157 [Source:MGI Symbol;Acc:MGI:3605626]	2.00357	0.138573	0.268289	UP
Fam114a1	ENSMUSG00000029185	family with sequence similarity 114, member A1 [Source:MGI Symbol;Acc:MGI:1915553]	2.00263	12.1794	23.6605	UP
Sec23a	ENSMUSG00000020986	SEC23A (S. cerevisiae) [Source:MGI Symbol;Acc:MGI:1349635]	2.0005	9.77875	19.3834	UP
Ceacam1	ENSMUSG00000074272	carcinoembryonic antigen-related cell adhesion molecule 1 [Source:MGI Symbol;Acc:MGI:1347245]	2.00431	26.5131	12.9281	DOWN
Pi16	ENSMUSG00000024011	peptidase inhibitor 16 [Source:MGI Symbol;Acc:MGI:1921366]	2.00448	17.2534	8.41083	DOWN
Gpr137c	ENSMUSG00000049092	G protein-coupled receptor 137C [Source:MGI Symbol;Acc:MGI:1917963]	2.00568	0.378145	0.199953	DOWN
Kcnh7	ENSMUSG00000059742	potassium voltage-gated channel, subfamily H (eag-related), member 7 [Source:MGI Symbol;Acc:MGI:2159566]	2.00919	0.690661	0.346032	DOWN
BC049730	ENSMUSG00000045587	cDNA sequence BC049730 [Source:MGI Symbol;Acc:MGI:2681843]	2.00935	2.43299	1.25182	DOWN
Ear10	ENSMUSG00000090166	eosinophil-associated, ribonuclease A family, member 10 [Source:MGI Symbol;Acc:MGI:1890464]	2.00957	18.2357	9.83338	DOWN
Ltf	ENSMUSG00000032496	lactotransferrin [Source:MGI Symbol;Acc:MGI:96837]	2.0105	901.483	450.516	DOWN
Map3k9	ENSMUSG00000042724	mitogen-activated protein kinase kinase kinase 9 [Source:MGI Symbol;Acc:MGI:2449952]	2.01179	2.63431	1.32745	DOWN
Tacstd2	ENSMUSG00000051397	tumor-associated calcium signal transducer 2 [Source:MGI Symbol;Acc:MGI:1861606]	2.01349	2.74211	1.37505	DOWN
Ear6	ENSMUSG00000062148	eosinophil-associated, ribonuclease A family, member 6 [Source:MGI Symbol;Acc:MGI:1890463]	2.014	77.6774	42.7652	DOWN
Cd177	ENSMUSG00000052212	CD177 antigen [Source:MGI Symbol;Acc:MGI:1916141]	2.0151	172.447	85.7635	DOWN
Nlrp1a	ENSMUSG00000069830	NLR family, pyrin domain containing 1A [Source:MGI Symbol;Acc:MGI:2684861]	2.01666	1.26555	0.641092	DOWN
Epb4.2	ENSMUSG00000023216	erythrocyte protein band 4.2 [Source:MGI Symbol;Acc:MGI:95402]	2.02172	17.1003	9.16832	DOWN
Add2	ENSMUSG00000030000	adducin 2 (beta) [Source:MGI Symbol;Acc:MGI:87919]	2.02222	14.0193	7.96377	DOWN
Niacr1	ENSMUSG00000045502	niacin receptor 1 [Source:MGI Symbol;Acc:MGI:1933383]	2.02248	1.86145	0.932651	DOWN
Gm12977	ENSMUSG00000085009	predicted gene 12977 [Source:MGI Symbol;Acc:MGI:3650699]	2.02314	5.46823	2.7779	DOWN
Tmcc2	ENSMUSG00000042066	transmembrane and coiled-coil domains 2 [Source:MGI Symbol;Acc:MGI:1916125]	2.02355	43.0028	22.5004	DOWN
Ccr2	ENSMUSG00000049103	chemokine (C-C motif) receptor 2 [Source:MGI Symbol;Acc:MGI:106185]	2.02363	22.4397	11.3212	DOWN
Mgam	ENSMUSG00000068587	maltase-glucoamylase [Source:MGI Symbol;Acc:MGI:1203495]	2.02432	2.43566	1.22576	DOWN
S1pr5	ENSMUSG00000045087	sphingosine-1-phosphate receptor 5 [Source:MGI Symbol;Acc:MGI:2150641]	2.02911	0.627821	0.310156	DOWN
Cd300lf	ENSMUSG00000047798	CD300 antigen like family member F [Source:MGI Symbol;Acc:MGI:2442359]	2.0338	14.0068	6.8242	DOWN
Asprv1	ENSMUSG00000033508	aspartic peptidase, retroviral-like 1 [Source:MGI Symbol;Acc:MGI:1915105]	2.03471	10.0179	4.90652	DOWN
4930438A08Rik	ENSMUSG00000069873	RIKEN cDNA 4930438A08 gene [Source:MGI Symbol;Acc:MGI:1921238]	2.03861	15.9467	7.85502	DOWN
Mrgpra2a	ENSMUSG00000093973	MAS-related GPR, member A2A [Source:MGI Symbol;Acc:MGI:3821888]	2.04148	11.484	5.74542	DOWN
Nos1ap	ENSMUSG00000038473	nitric oxide synthase 1 (neuronal) adaptor protein [Source:MGI Symbol;Acc:MGI:1917979]	2.04152	0.744041	0.397691	DOWN
Gm11723	ENSMUSG00000087486	predicted gene 11723 [Source:MGI Symbol;Acc:MGI:3650120]	2.04263	3.87336	1.94836	DOWN
Ear1	ENSMUSG00000072601	eosinophil-associated, ribonuclease A family, member 1 [Source:MGI Symbol;Acc:MGI:108021]	2.05127	140.947	75.9049	DOWN
Ly75	ENSMUSG00000026980	lymphocyte antigen 75 [Source:MGI Symbol;Acc:MGI:106662]	2.06055	4.5668	2.25836	DOWN
Gm16194	ENSMUSG00000084956	predicted gene 16194 [Source:MGI Symbol;Acc:MGI:3801773]	2.06062	30.6397	15.5149	DOWN
Gp49a	ENSMUSG00000089672	glycoprotein 49 A [Source:MGI Symbol;Acc:MGI:102702]	2.06709	33.3963	16.0791	DOWN
Ulbp1	ENSMUSG00000079685	UL16 binding protein 1 [Source:MGI Symbol;Acc:MGI:1925027]	2.06977	1.53355	0.808826	DOWN
Gm20507	ENSMUSG00000092412	predicted gene 20507 [Source:MGI Symbol;Acc:MGI:5141972]	2.07018	34.7686	16.7698	DOWN
Slfn1	ENSMUSG00000078763	schlafen 1 [Source:MGI Symbol;Acc:MGI:1313259]	2.07367	27.8407	13.5496	DOWN
Fpr2	ENSMUSG00000052270	formyl peptide receptor 2 [Source:MGI Symbol;Acc:MGI:1278319]	2.07636	48.5201	23.5687	DOWN
Crispld2	ENSMUSG00000031825	cysteine-rich secretory protein LCCL domain containing 2 [Source:MGI Symbol;Acc:MGI:1926142]	2.08228	8.97579	4.26187	DOWN
Ppp1r3d	ENSMUSG00000049999	protein phosphatase 1, regulatory subunit 3D [Source:MGI Symbol;Acc:MGI:1917664]	2.08332	4.41119	2.07926	DOWN
Ifitm6	ENSMUSG00000059108	interferon induced transmembrane protein 6 [Source:MGI Symbol;Acc:MGI:2686976]	2.08457	258.722	127.008	DOWN
Siglec5	ENSMUSG00000039013	sialic acid binding Ig-like lectin 5 [Source:MGI Symbol;Acc:MGI:2681107]	2.09047	4.07603	1.99531	DOWN
Itgb2l	ENSMUSG00000000157	integrin beta 2-like [Source:MGI Symbol;Acc:MGI:1277979]	2.09372	50.3048	24.078	DOWN
Gm20419	ENSMUSG00000092215	predicted gene 20419 [Source:MGI Symbol;Acc:MGI:5141884]	2.11124	2.48322	1.19608	DOWN
Gpr88	ENSMUSG00000068696	G-protein coupled receptor 88 [Source:MGI Symbol;Acc:MGI:1927653]	2.11135	3.11222	1.50218	DOWN
Abca13	ENSMUSG00000004668	ATP-binding cassette, sub-family A (ABC1), member 13 [Source:MGI Symbol;Acc:MGI:2388707]	2.11519	1.66276	0.8146	DOWN
Mmp8	ENSMUSG00000005800	matrix metallopeptidase 8 [Source:MGI Symbol;Acc:MGI:1202395]	2.11941	113.303	53.1019	DOWN
Apol8	ENSMUSG00000056656	apolipoprotein L 8 [Source:MGI Symbol;Acc:MGI:2444921]	2.12121	8.51301	4.35187	DOWN
B430306N03Rik	ENSMUSG00000043740	RIKEN cDNA B430306N03 gene [Source:MGI Symbol;Acc:MGI:2443478]	2.1229	9.93788	4.71084	DOWN
Ceacam10	ENSMUSG00000054169	carcinoembryonic antigen-related cell adhesion molecule 10 [Source:MGI Symbol;Acc:MGI:1347248]	2.1251	7.80467	3.72982	DOWN
Wisp2	ENSMUSG00000027656	WNT1 inducible signaling pathway protein 2 [Source:MGI Symbol;Acc:MGI:1328326]	2.12541	6.3853	3.33086	DOWN
Tmem154	ENSMUSG00000056498	transmembrane protein 154 [Source:MGI Symbol;Acc:MGI:2444725]	2.12704	10.2739	4.86625	DOWN
Clec5a	ENSMUSG00000029915	C-type lectin domain family 5, member a [Source:MGI Symbol;Acc:MGI:1345151]	2.12917	14.9375	7.05183	DOWN
Tac2	ENSMUSG00000025400	tachykinin 2 [Source:MGI Symbol;Acc:MGI:98476]	2.13217	2.56933	1.17084	DOWN
Met	ENSMUSG00000009376	met proto-oncogene [Source:MGI Symbol;Acc:MGI:96969]	2.13872	1.70113	0.812982	DOWN
Ccbe1	ENSMUSG00000046318	collagen and calcium binding EGF domains 1 [Source:MGI Symbol;Acc:MGI:2445053]	2.13942	0.519079	0.245971	DOWN
Tarm1	ENSMUSG00000053338	T cell-interacting, activating receptor on myeloid cells 1 [Source:MGI Symbol;Acc:MGI:2442280]	2.14956	4.96194	2.27789	DOWN
Itgam	ENSMUSG00000030786	integrin alpha M [Source:MGI Symbol;Acc:MGI:96607]	2.15008	59.9241	27.8591	DOWN
Padi4	ENSMUSG00000025330	peptidyl arginine deiminase, type IV [Source:MGI Symbol;Acc:MGI:1338898]	2.15285	18.0786	8.27621	DOWN
Gm5150	ENSMUSG00000078780	predicted gene 5150 [Source:MGI Symbol;Acc:MGI:3779469]	2.15314	5.38396	2.45347	DOWN
Col28a1	ENSMUSG00000068794	collagen, type XXVIII, alpha 1 [Source:MGI Symbol;Acc:MGI:2685312]	2.1583	0.198257	0.0947914	DOWN
Cd101	ENSMUSG00000086564	CD101 antigen [Source:MGI Symbol;Acc:MGI:2685862]	2.16361	4.69336	2.08035	DOWN
Klf5	ENSMUSG00000005148	Kruppel-like factor 5 [Source:MGI Symbol;Acc:MGI:1338056]	2.16476	3.33295	1.55958	DOWN
Lrg1	ENSMUSG00000037095	leucine-rich alpha-2-glycoprotein 1 [Source:MGI Symbol;Acc:MGI:1924155]	2.16734	76.904	34.7552	DOWN
Gda	ENSMUSG00000058624	guanine deaminase [Source:MGI Symbol;Acc:MGI:95678]	2.16896	36.3764	17.1531	DOWN
Lin28a	ENSMUSG00000050966	lin-28 homolog A (C. elegans) [Source:MGI Symbol;Acc:MGI:1890546]	2.17044	6.61658	3.06984	DOWN
Mmel1	ENSMUSG00000058183	membrane metallo-endopeptidase-like 1 [Source:MGI Symbol;Acc:MGI:1351603]	2.17376	0.211464	0.104892	DOWN
Nhlrc4	ENSMUSG00000090113	NHL repeat containing 4 [Source:MGI Symbol;Acc:MGI:3687200]	2.17406	0.707893	0.365958	DOWN
Gca	ENSMUSG00000026893	grancalcin [Source:MGI Symbol;Acc:MGI:1918521]	2.17597	15.9555	7.31158	DOWN
Gm15448	ENSMUSG00000074419	predicted gene 15448 [Source:MGI Symbol;Acc:MGI:3705216]	2.17599	0.504911	0.234513	DOWN
F930017D23Rik	ENSMUSG00000075184	RIKEN cDNA F930017D23 gene [Source:MGI Symbol;Acc:MGI:3822538]	2.17875	2.87317	1.38685	DOWN
Slitrk6	ENSMUSG00000045871	SLIT and NTRK-like family, member 6 [Source:MGI Symbol;Acc:MGI:2443198]	2.17974	1.27147	0.567114	DOWN
Apol11a	ENSMUSG00000091650	apolipoprotein L 11a [Source:MGI Symbol;Acc:MGI:3649094]	2.18531	2.85499	1.41093	DOWN
Gm16282	ENSMUSG00000090009	predicted gene 16282 [Source:MGI Symbol;Acc:MGI:3826590]	2.18636	11.01	4.99617	DOWN
Gm16556	ENSMUSG00000090192	predicted gene 16556 [Source:MGI Symbol;Acc:MGI:4414976]	2.18674	3.09474	1.38651	DOWN
Stac	ENSMUSG00000032502	src homology three (SH3) and cysteine rich domain [Source:MGI Symbol;Acc:MGI:1201400]	2.1871	0.329194	0.157912	DOWN
Sorl1	ENSMUSG00000049313	sortilin-related receptor, LDLR class A repeats-containing [Source:MGI Symbol;Acc:MGI:1202296]	2.19357	21.9847	10.1244	DOWN
Fpr1	ENSMUSG00000045551	formyl peptide receptor 1 [Source:MGI Symbol;Acc:MGI:107443]	2.19384	19.2314	8.52435	DOWN
Gm16976	ENSMUSG00000085500	predicted gene, 16976 [Source:MGI Symbol;Acc:MGI:4439900]	2.19483	0.387901	0.181343	DOWN
Dhrs9	ENSMUSG00000027068	dehydrogenase/reductase (SDR family) member 9 [Source:MGI Symbol;Acc:MGI:2442798]	2.20413	4.11795	1.89328	DOWN
Pram1	ENSMUSG00000032739	PML-RAR alpha-regulated adaptor molecule 1 [Source:MGI Symbol;Acc:MGI:3576625]	2.22328	38.3753	17.2223	DOWN
Il28ra	ENSMUSG00000062157	interleukin 28 receptor alpha [Source:MGI Symbol;Acc:MGI:2429859]	2.23967	4.5225	2.00625	DOWN
Ccr1	ENSMUSG00000025804	chemokine (C-C motif) receptor 1 [Source:MGI Symbol;Acc:MGI:104618]	2.2413	20.6092	9.0806	DOWN
Ankrd22	ENSMUSG00000024774	ankyrin repeat domain 22 [Source:MGI Symbol;Acc:MGI:1277101]	2.24969	6.63146	2.97085	DOWN
Csf3r	ENSMUSG00000028859	colony stimulating factor 3 receptor (granulocyte) [Source:MGI Symbol;Acc:MGI:1339755]	2.26187	82.1249	35.6686	DOWN
G6pd2	ENSMUSG00000089992	glucose-6-phosphate dehydrogenase 2 [Source:MGI Symbol;Acc:MGI:105977]	2.2623	0.610891	0.27563	DOWN
Nlrp12	ENSMUSG00000078817	NLR family, pyrin domain containing 12 [Source:MGI Symbol;Acc:MGI:2676630]	2.26562	3.38176	1.49569	DOWN
Ceacam18	ENSMUSG00000030472	carcinoembryonic antigen-related cell adhesion molecule 18 [Source:MGI Symbol;Acc:MGI:1919681]	2.28258	0.354868	0.154522	DOWN
Bst1	ENSMUSG00000029082	bone marrow stromal cell antigen 1 [Source:MGI Symbol;Acc:MGI:105370]	2.28721	8.5323	3.67938	DOWN
Cpm	ENSMUSG00000020183	carboxypeptidase M [Source:MGI Symbol;Acc:MGI:1917824]	2.28826	1.75846	0.781182	DOWN
9530008L14Rik	ENSMUSG00000058022	RIKEN cDNA 9530008L14 gene [Source:MGI Symbol;Acc:MGI:1924596]	2.29336	0.720826	0.32376	DOWN
Fpr3	ENSMUSG00000079700	formyl peptide receptor 3 [Source:MGI Symbol;Acc:MGI:1194495]	2.33026	1.27158	0.559241	DOWN
Clec4d	ENSMUSG00000030144	C-type lectin domain family 4, member d [Source:MGI Symbol;Acc:MGI:1298389]	2.33714	19.032	8.00134	DOWN
Gm4027	ENSMUSG00000092019	predicted gene 4027 [Source:MGI Symbol;Acc:MGI:3782201]	2.34987	0.772052	0.338668	DOWN
Gad1	ENSMUSG00000070880	glutamate decarboxylase 1 [Source:MGI Symbol;Acc:MGI:95632]	2.35462	0.243757	0.0954313	DOWN
Fam123a	ENSMUSG00000021986	family with sequence similarity 123, member A [Source:MGI Symbol;Acc:MGI:1919375]	2.3749	0.566967	0.224323	DOWN
Gm17120	ENSMUSG00000091172	predicted gene 17120 [Source:MGI Symbol;Acc:MGI:4937947]	2.37618	4.36894	1.87312	DOWN
Gm15729	ENSMUSG00000086146	predicted gene 15729 [Source:MGI Symbol;Acc:MGI:3783172]	2.37869	1.84304	0.754772	DOWN
Mmp25	ENSMUSG00000023903	matrix metallopeptidase 25 [Source:MGI Symbol;Acc:MGI:2443938]	2.38642	13.1603	5.56038	DOWN
F730016J06Rik	ENSMUSG00000086425	RIKEN cDNA F730016J06 gene [Source:MGI Symbol;Acc:MGI:2443559]	2.44114	2.5976	1.07886	DOWN
Mpz	ENSMUSG00000056569	myelin protein zero [Source:MGI Symbol;Acc:MGI:103177]	2.45132	0.814483	0.323358	DOWN
Klhl14	ENSMUSG00000042514	kelch-like 14 (Drosophila) [Source:MGI Symbol;Acc:MGI:1921249]	2.46345	0.701341	0.329491	DOWN
2010002M12Rik	ENSMUSG00000067297	RIKEN cDNA 2010002M12 gene [Source:MGI Symbol;Acc:MGI:2148249]	2.50425	1.65486	0.667254	DOWN
Trim30b	ENSMUSG00000052749	tripartite motif-containing 30B [Source:MGI Symbol;Acc:MGI:4821256]	2.53653	5.06617	1.97683	DOWN
Pde4c	ENSMUSG00000031842	phosphodiesterase 4C, cAMP specific [Source:MGI Symbol;Acc:MGI:99556]	2.54337	0.458038	0.185253	DOWN
Il1f9	ENSMUSG00000044103	interleukin 1 family, member 9 [Source:MGI Symbol;Acc:MGI:2449929]	2.55138	14.8747	5.8431	DOWN
Gad1-ps	ENSMUSG00000090665	glutamate decarboxylase 1, pseudogene [Source:MGI Symbol;Acc:MGI:95633]	2.56596	2.90336	1.06344	DOWN
Mmp27	ENSMUSG00000070323	matrix metallopeptidase 27 [Source:MGI Symbol;Acc:MGI:3039232]	2.5682	0.387385	0.182925	DOWN
Gm16214	ENSMUSG00000086360	predicted gene 16214 [Source:MGI Symbol;Acc:MGI:3801724]	2.57628	3.07373	1.30349	DOWN
Slco4c1	ENSMUSG00000040693	solute carrier organic anion transporter family, member 4C1 [Source:MGI Symbol;Acc:MGI:2442784]	2.60017	2.53904	1.10178	DOWN
Rassf9	ENSMUSG00000044921	Ras association (RalGDS/AF-6) domain family (N-terminal) member 9 [Source:MGI Symbol;Acc:MGI:2384307]	2.61156	0.454738	0.19087	DOWN
Slfn4	ENSMUSG00000000204	schlafen 4 [Source:MGI Symbol;Acc:MGI:1329010]	2.63496	66.2635	24.7458	DOWN
Hrh2	ENSMUSG00000034987	histamine receptor H2 [Source:MGI Symbol;Acc:MGI:108482]	2.64999	1.69085	0.622569	DOWN
Cxcr2	ENSMUSG00000026180	chemokine (C-X-C motif) receptor 2 [Source:MGI Symbol;Acc:MGI:105303]	2.66269	38.3776	14.0873	DOWN
Chrna10	ENSMUSG00000066279	cholinergic receptor, nicotinic, alpha polypeptide 10 [Source:MGI Symbol;Acc:MGI:3609260]	2.67194	0.340676	0.123948	DOWN
A730036I17Rik	ENSMUSG00000056738	RIKEN cDNA A730036I17 gene [Source:MGI Symbol;Acc:MGI:3041182]	2.67485	0.665266	0.298906	DOWN
Ccdc64b	ENSMUSG00000043782	coiled-coil domain containing 64B [Source:MGI Symbol;Acc:MGI:2388267]	2.67506	0.302081	0.110859	DOWN
Kcna1	ENSMUSG00000047976	potassium voltage-gated channel, shaker-related subfamily, member 1 [Source:MGI Symbol;Acc:MGI:96654]	2.72645	0.138392	0.0531955	DOWN
BB287469	ENSMUSG00000079031	expressed sequence BB287469 [Source:MGI Symbol;Acc:MGI:3034635]	2.74483	0.844095	0.325814	DOWN
Alox15	ENSMUSG00000018924	arachidonate 15-lipoxygenase [Source:MGI Symbol;Acc:MGI:87997]	2.76242	16.984	7.10528	DOWN
Spatc1	ENSMUSG00000049653	spermatogenesis and centriole associated 1 [Source:MGI Symbol;Acc:MGI:1921531]	2.78164	1.08904	0.375752	DOWN
Cxcr1	ENSMUSG00000048480	chemokine (C-X-C motif) receptor 1 [Source:MGI Symbol;Acc:MGI:2448715]	2.81746	1.03369	0.371127	DOWN
Tigd4	ENSMUSG00000047819	tigger transposable element derived 4 [Source:MGI Symbol;Acc:MGI:2685264]	2.83242	0.270193	0.0517306	DOWN
Foxd4	ENSMUSG00000051490	forkhead box D4 [Source:MGI Symbol;Acc:MGI:1347467]	2.89872	1.58811	0.534138	DOWN
Ggt1	ENSMUSG00000006345	gamma-glutamyltransferase 1 [Source:MGI Symbol;Acc:MGI:95706]	3.04453	0.554265	0.182634	DOWN
AC214054.1	ENSMUSG00000093954	No description	3.13675	5.07529	2.07262	DOWN
Sycp2	ENSMUSG00000060445	synaptonemal complex protein 2 [Source:MGI Symbol;Acc:MGI:1933281]	3.20054	0.42684	0.131057	DOWN
Il5ra	ENSMUSG00000005364	interleukin 5 receptor, alpha [Source:MGI Symbol;Acc:MGI:96558]	3.30681	0.707572	0.221687	DOWN
Myoz2	ENSMUSG00000028116	myozenin 2 [Source:MGI Symbol;Acc:MGI:1913063]	3.48363	0.15952	0.0409452	DOWN
Prok2	ENSMUSG00000030069	prokineticin 2 [Source:MGI Symbol;Acc:MGI:1354178]	3.90976	0.961933	0.262813	DOWN
Ankrd1	ENSMUSG00000024803	ankyrin repeat domain 1 (cardiac muscle) [Source:MGI Symbol;Acc:MGI:1097717]	4.15033	0.291032	0.0375483	DOWN
Sstr4	ENSMUSG00000037014	somatostatin receptor 4 [Source:MGI Symbol;Acc:MGI:105372]	4.29843	0.169014	0.0392503	DOWN
Hist1h3b	ENSMUSG00000069267	histone cluster 1, H3b [Source:MGI Symbol;Acc:MGI:2448319]	4.81904	0.816996	0.213783	DOWN
Gm16578	ENSMUSG00000090016	predicted gene 16578 [Source:MGI Symbol;Acc:MGI:4414998]	5.30364	0.336697	0.0676252	DOWN
AC149051.1	ENSMUSG00000094443	predicted gene 4975 [Source:RefSeq peptide;Acc:NP_001182616]	6.35862	0.0477021	0.00531741	DOWN
Gm11616	ENSMUSG00000087330	predicted gene 11616 [Source:MGI Symbol;Acc:MGI:3650929]	6.63846	0.367749	0.0683224	DOWN
Serpinb1c	ENSMUSG00000079049	serine (or cysteine) peptidase inhibitor, clade B, member 1c [Source:MGI Symbol;Acc:MGI:2445363]	9.29892	0.1951	0.024491	DOWN

## Sheet: Crtap vs WT
Probe	ID	Description	Difference	WT (RPKM)	CrtapKO (RPKM)	Crtap vs WT
Gm13225	ENSMUSG00000078503	predicted gene 13225 [Source:MGI Symbol;Acc:MGI:3652161]	166.178	0.00815819	1.54799	UP
St6galnac1	ENSMUSG00000009588	ST6 euraminyl-2,3-beta-galactosyl-1,3)-N-acetylgalactosaminide alpha-2,6-sialyltransferase 1 [Source:MGI Symbol;Acc:MGI:1341826]	147.257	0.00268432	1.58567	UP
Clcnka	ENSMUSG00000033770	chloride channel Ka [Source:MGI Symbol;Acc:MGI:1329026]	85.2362	0.00218249	0.780323	UP
Gm8730	ENSMUSG00000063696	predicted pseudogene 8730 [Source:MGI Symbol;Acc:MGI:3644565]	74.2621	0.106185	5.73928	UP
AC125170.1	ENSMUSG00000094685	ragulator complex protein LAMTOR3 [Source:RefSeq peptide;Acc:NP_064304]	63.2732	0.0225413	1.59654	UP
AC162391.1	ENSMUSG00000096403	No description	33.6579	0.00890678	0.556856	UP
AC111044.1	ENSMUSG00000093798	No description	27.0644	0.0377478	2.27749	UP
Cartpt	ENSMUSG00000021647	CART prepropeptide [Source:MGI Symbol;Acc:MGI:1351330]	26.5731	0.00734657	0.863661	UP
Sstr1	ENSMUSG00000035431	somatostatin receptor 1 [Source:MGI Symbol;Acc:MGI:98327]	24.6318	0.00697393	0.658594	UP
Prss41	ENSMUSG00000024114	protease, serine, 41 [Source:MGI Symbol;Acc:MGI:1918253]	21.0897	0.00248295	0.217112	UP
Adm2	ENSMUSG00000054136	adrenomedullin 2 [Source:MGI Symbol;Acc:MGI:2675256]	18.2585	0.0615618	0.897173	UP
Grin2c	ENSMUSG00000020734	glutamate receptor, ionotropic, NMDA2C (epsilon 3) [Source:MGI Symbol;Acc:MGI:95822]	18.1805	0.018413	0.260086	UP
Cdsn	ENSMUSG00000039518	corneodesmosin [Source:MGI Symbol;Acc:MGI:3505689]	15.455	0.0399608	0.409988	UP
Gm8038	ENSMUSG00000091981	predicted gene 8038 [Source:MGI Symbol;Acc:MGI:3644148]	15.1276	0.00345656	0.211572	UP
Zfp534	ENSMUSG00000062518	zinc finger protein 534 [Source:MGI Symbol;Acc:MGI:3650650]	13.8188	0.0741872	0.895208	UP
Gm609	ENSMUSG00000053182	predicted gene 609 [Source:MGI Symbol;Acc:MGI:2685455]	13.0805	0.00161997	0.0835746	UP
Ptchd2	ENSMUSG00000041544	patched domain containing 2 [Source:MGI Symbol;Acc:MGI:2444403]	11.9579	0.0130905	0.128201	UP
Gm4782	ENSMUSG00000092012	predicted gene 4782 [Source:MGI Symbol;Acc:MGI:3646036]	11.208	0.00309739	0.159495	UP
AL807777.1	ENSMUSG00000095597	No description	11.0602	0.142249	1.31082	UP
Sult4a1	ENSMUSG00000018865	sulfotransferase family 4A, member 1 [Source:MGI Symbol;Acc:MGI:1888971]	10.0257	0.00598769	0.217282	UP
Cpn1	ENSMUSG00000025196	carboxypeptidase N, polypeptide 1 [Source:MGI Symbol;Acc:MGI:2135874]	10.0135	0.00773789	0.0828847	UP
A630012P03Rik	ENSMUSG00000055110	RIKEN cDNA A630012P03 gene [Source:MGI Symbol;Acc:MGI:2442968]	9.54584	0.0542122	0.470878	UP
Gm9000	ENSMUSG00000059751	predicted gene 9000 [Source:MGI Symbol;Acc:MGI:3643406]	8.91644	0.0580027	0.420237	UP
Slc7a3	ENSMUSG00000031297	solute carrier family 7 (cationic amino acid transporter, y+ system), member 3 [Source:MGI Symbol;Acc:MGI:1100521]	8.83265	0.0867281	0.809468	UP
A330049M08Rik	ENSMUSG00000043924	RIKEN cDNA A330049M08 gene [Source:MGI Symbol;Acc:MGI:2444888]	8.72352	0.0896997	0.753532	UP
Rbm46	ENSMUSG00000033882	RNA binding motif protein 46 [Source:MGI Symbol;Acc:MGI:3645057]	8.559	0.00398789	0.146456	UP
Cort	ENSMUSG00000028971	cortistatin [Source:MGI Symbol;Acc:MGI:109538]	7.94343	0.0843053	0.506808	UP
Hist2h2bb	ENSMUSG00000050936	histone cluster 2, H2bb [Source:MGI Symbol;Acc:MGI:2448413]	7.71435	0.256939	2.11939	UP
Slc5a9	ENSMUSG00000028544	solute carrier family 5 (sodium/glucose cotransporter), member 9 [Source:MGI Symbol;Acc:MGI:2140201]	7.6447	0.00412866	0.0565591	UP
Slc9a4	ENSMUSG00000026065	solute carrier family 9 (sodium/hydrogen exchanger), member 4 [Source:MGI Symbol;Acc:MGI:105074]	7.34269	0.0541328	0.267684	UP
Elavl4	ENSMUSG00000028546	ELAV (embryonic lethal, abnormal vision, Drosophila)-like 4 (Hu antigen D) [Source:MGI Symbol;Acc:MGI:107427]	7.28969	0.00119192	0.0544277	UP
Adarb2	ENSMUSG00000052551	adenosine deaminase, RNA-specific, B2 [Source:MGI Symbol;Acc:MGI:2151118]	7.17801	0.0184445	0.0761246	UP
Grik4	ENSMUSG00000032017	glutamate receptor, ionotropic, kainate 4 [Source:MGI Symbol;Acc:MGI:95817]	7.0939	0.0239327	0.17788	UP
Gdpd3	ENSMUSG00000030703	glycerophosphodiester phosphodiesterase domain containing 3 [Source:MGI Symbol;Acc:MGI:1915866]	7.04692	2.75736	19.0252	UP
Pkdrej	ENSMUSG00000052496	polycystic kidney disease (polycystin) and REJ (sperm receptor for egg jelly homolog, sea urchin) [Source:MGI Symbol;Acc:MGI:1338786]	6.92823	0.00404326	0.0362386	UP
H60b	ENSMUSG00000075297	histocompatibility 60b [Source:MGI Symbol;Acc:MGI:3649078]	6.85789	0.0411709	0.272574	UP
Gm7125	ENSMUSG00000069996	predicted pseudogene 7125 [Source:MGI Symbol;Acc:MGI:3645829]	6.51996	0.0235198	0.731235	UP
Gabrb2	ENSMUSG00000007653	gamma-aminobutyric acid (GABA) A receptor, subunit beta 2 [Source:MGI Symbol;Acc:MGI:95620]	6.51783	0.0239867	0.115858	UP
Glp1r	ENSMUSG00000024027	glucagon-like peptide 1 receptor [Source:MGI Symbol;Acc:MGI:99571]	6.35046	0.00964099	0.130668	UP
Gm10119	ENSMUSG00000062611	predicted gene 10119 [Source:MGI Symbol;Acc:MGI:3642853]	6.30105	0.124003	0.534922	UP
Rbp7	ENSMUSG00000028996	retinol binding protein 7, cellular [Source:MGI Symbol;Acc:MGI:1890409]	6.19696	1.17249	7.22015	UP
4931429I11Rik	ENSMUSG00000032023	RIKEN cDNA 4931429I11 gene [Source:MGI Symbol;Acc:MGI:1918239]	6.18898	0.0533528	0.371352	UP
Chrm2	ENSMUSG00000045613	cholinergic receptor, muscarinic 2, cardiac [Source:MGI Symbol;Acc:MGI:88397]	6.16934	0.0188583	0.0824496	UP
Vwde	ENSMUSG00000079679	von Willebrand factor D and EGF domains [Source:MGI Symbol;Acc:MGI:2685313]	6.14482	0.0269152	0.106692	UP
Slc25a31	ENSMUSG00000069041	solute carrier family 25 (mitochondrial carrier; adenine nucleotide translocator), member 31 [Source:MGI Symbol;Acc:MGI:1920583]	6.13274	0.0658554	0.399254	UP
Mug1	ENSMUSG00000059908	murinoglobulin 1 [Source:MGI Symbol;Acc:MGI:99837]	6.05853	0.01161	0.0571045	UP
Il22ra1	ENSMUSG00000037157	interleukin 22 receptor, alpha 1 [Source:MGI Symbol;Acc:MGI:2663588]	5.93646	0.0111083	0.0898477	UP
Tpsab1	ENSMUSG00000024173	tryptase alpha/beta 1 [Source:MGI Symbol;Acc:MGI:96943]	5.77063	0.00340703	0.0893746	UP
Igfn1	ENSMUSG00000051985	immunoglobulin-like and fibronectin type III domain containing 1 [Source:MGI Symbol;Acc:MGI:3045352]	5.69716	0.00793056	0.0506224	UP
Vstm2b	ENSMUSG00000039257	V-set and transmembrane domain containing 2B [Source:MGI Symbol;Acc:MGI:1914525]	5.6834	0.0686465	0.300127	UP
Krt75	ENSMUSG00000022986	keratin 75 [Source:MGI Symbol;Acc:MGI:1923500]	5.67194	0.0087377	0.0668531	UP
Cdh6	ENSMUSG00000039385	cadherin 6 [Source:MGI Symbol;Acc:MGI:107435]	5.62886	0.0596335	0.237019	UP
Fam84a	ENSMUSG00000020607	family with sequence similarity 84, member A [Source:MGI Symbol;Acc:MGI:2145011]	5.50921	1.1317	4.67276	UP
Kcnj3	ENSMUSG00000026824	potassium inwardly-rectifying channel, subfamily J, member 3 [Source:MGI Symbol;Acc:MGI:104742]	5.50126	0.0383051	0.148333	UP
Cd207	ENSMUSG00000034783	CD207 antigen [Source:MGI Symbol;Acc:MGI:2180021]	5.45752	0.0139889	0.110088	UP
Rgs7	ENSMUSG00000026527	regulator of G protein signaling 7 [Source:MGI Symbol;Acc:MGI:1346089]	5.45468	0.075469	0.272763	UP
Tecrl	ENSMUSG00000049537	trans-2,3-enoyl-CoA reductase-like [Source:MGI Symbol;Acc:MGI:2444966]	5.37446	0.0576818	0.193787	UP
Hrh3	ENSMUSG00000039059	histamine receptor H3 [Source:MGI Symbol;Acc:MGI:2139279]	5.29916	0.00453549	0.0694031	UP
4732456N10Rik	ENSMUSG00000048699	RIKEN cDNA 4732456N10 gene [Source:MGI Symbol;Acc:MGI:3045312]	5.27834	0.0025339	0.0910887	UP
Ppef1	ENSMUSG00000062168	protein phosphatase with EF hand calcium-binding domain 1 [Source:MGI Symbol;Acc:MGI:1097157]	5.16802	0.160405	0.455306	UP
Syce1	ENSMUSG00000025480	synaptonemal complex central element protein 1 [Source:MGI Symbol;Acc:MGI:1921325]	5.12822	0.0439186	0.179214	UP
Gm16835	ENSMUSG00000087479	predicted gene, 16835 [Source:MGI Symbol;Acc:MGI:4439759]	5.06305	0.0101592	0.0555211	UP
Gm13154	ENSMUSG00000065999	predicted gene 13154 [Source:MGI Symbol;Acc:MGI:3651986]	5.0579	0.119278	0.534529	UP
Chrna1	ENSMUSG00000027107	cholinergic receptor, nicotinic, alpha polypeptide 1 (muscle) [Source:MGI Symbol;Acc:MGI:87885]	4.98678	0.375748	1.5731	UP
Slc6a15	ENSMUSG00000019894	solute carrier family 6 (neurotransmitter transporter), member 15 [Source:MGI Symbol;Acc:MGI:2143484]	4.96933	0.346631	1.7655	UP
Gbx1	ENSMUSG00000067724	gastrulation brain homeobox 1 [Source:MGI Symbol;Acc:MGI:95667]	4.93143	0.00804095	0.0509755	UP
Fam131c	ENSMUSG00000006218	family with sequence similarity 131, member C [Source:MGI Symbol;Acc:MGI:2685539]	4.8773	0.129444	0.444041	UP
Cyb5r2	ENSMUSG00000048065	cytochrome b5 reductase 2 [Source:MGI Symbol;Acc:MGI:2444415]	4.87446	0.136407	0.708903	UP
Gm13242	ENSMUSG00000058186	predicted gene 13242 [Source:MGI Symbol;Acc:MGI:3712454]	4.86217	0.0178091	0.068519	UP
Chrna4	ENSMUSG00000027577	cholinergic receptor, nicotinic, alpha polypeptide 4 [Source:MGI Symbol;Acc:MGI:87888]	4.86217	0.0101135	0.0366367	UP
Ntng1	ENSMUSG00000059857	netrin G1 [Source:MGI Symbol;Acc:MGI:1934028]	4.85044	0.0637706	0.267656	UP
Gm10629	ENSMUSG00000074113	predicted gene 10629 [Source:MGI Symbol;Acc:MGI:3642307]	4.8471	0.0141695	0.0805348	UP
Npy	ENSMUSG00000029819	neuropeptide Y [Source:MGI Symbol;Acc:MGI:97374]	4.8025	4.92849	17.7121	UP
Prdm8	ENSMUSG00000035456	PR domain containing 8 [Source:MGI Symbol;Acc:MGI:1924880]	4.77411	0.0388854	0.142008	UP
Gm12426	ENSMUSG00000087500	predicted gene 12426 [Source:MGI Symbol;Acc:MGI:3650989]	4.69653	0.23076	0.958452	UP
Steap1	ENSMUSG00000015652	six transmembrane epithelial antigen of the prostate 1 [Source:MGI Symbol;Acc:MGI:1917608]	4.66662	0.0880782	0.271823	UP
A830036E02Rik	ENSMUSG00000084890	RIKEN cDNA A830036E02 gene [Source:MGI Symbol;Acc:MGI:3686876]	4.58634	0.0212648	0.0785087	UP
Dsc2	ENSMUSG00000024331	desmocollin 2 [Source:MGI Symbol;Acc:MGI:103221]	4.51937	0.0121677	0.0614732	UP
Aldh1l2	ENSMUSG00000020256	aldehyde dehydrogenase 1 family, member L2 [Source:MGI Symbol;Acc:MGI:2444680]	4.47967	2.36004	9.32634	UP
Gm15594	ENSMUSG00000084947	predicted gene 15594 [Source:MGI Symbol;Acc:MGI:3783041]	4.47907	0.0225464	0.101391	UP
Fgf10	ENSMUSG00000021732	fibroblast growth factor 10 [Source:MGI Symbol;Acc:MGI:1099809]	4.43854	0.00620242	0.0311849	UP
Mamdc2	ENSMUSG00000033207	MAM domain containing 2 [Source:MGI Symbol;Acc:MGI:1918988]	4.42102	4.77047	19.5411	UP
Slc1a2	ENSMUSG00000005089	solute carrier family 1 (glial high affinity glutamate transporter), member 2 [Source:MGI Symbol;Acc:MGI:101931]	4.38733	0.00543237	0.0152004	UP
AU015836	ENSMUSG00000081044	expressed sequence AU015836 [Source:MGI Symbol;Acc:MGI:2147954]	4.38712	0.196809	0.654699	UP
Slc13a5	ENSMUSG00000020805	solute carrier family 13 (sodium-dependent citrate transporter), member 5 [Source:MGI Symbol;Acc:MGI:3037150]	4.38588	23.2027	81.6037	UP
Gm12336	ENSMUSG00000085359	predicted gene 12336 [Source:MGI Symbol;Acc:MGI:3650722]	4.38472	0.110782	0.484344	UP
Prss35	ENSMUSG00000033491	protease, serine, 35 [Source:MGI Symbol;Acc:MGI:2444800]	4.35623	30.8941	102.762	UP
1700051A21Rik	ENSMUSG00000086951	RIKEN cDNA 1700051A21 gene [Source:MGI Symbol;Acc:MGI:1920616]	4.34816	1.48632	5.22981	UP
Adh7	ENSMUSG00000055301	alcohol dehydrogenase 7 (class IV), mu or sigma polypeptide [Source:MGI Symbol;Acc:MGI:87926]	4.34138	0.0804703	0.316639	UP
Tdo2	ENSMUSG00000028011	tryptophan 2,3-dioxygenase [Source:MGI Symbol;Acc:MGI:1928486]	4.32142	0.0332894	0.138266	UP
Sdr9c7	ENSMUSG00000040127	4short chain dehydrogenase/reductase family 9C, member 7 [Source:MGI Symbol;Acc:MGI:1917311]	4.31082	0.464976	1.69409	UP
Gm2016	ENSMUSG00000079029	predicted gene 2016 [Source:MGI Symbol;Acc:MGI:3780185]	4.27925	0.0310188	0.105103	UP
Gm16308	ENSMUSG00000090237	predicted gene 16308 [Source:MGI Symbol;Acc:MGI:3826592]	4.25865	0.576818	1.7985	UP
1700010H22Rik	ENSMUSG00000067101	RIKEN cDNA 1700010H22 gene [Source:MGI Symbol;Acc:MGI:1922750]	4.24682	1.58541	5.69373	UP
Gm17244	ENSMUSG00000091865	predicted gene, 17244 [Source:MGI Symbol;Acc:MGI:4936878]	4.20608	0.0775471	0.222798	UP
Samd12	ENSMUSG00000058656	sterile alpha motif domain containing 12 [Source:MGI Symbol;Acc:MGI:2444518]	4.20343	0.116321	0.351755	UP
Wfdc6b	ENSMUSG00000070531	WAP four-disulfide core domain 6B [Source:MGI Symbol;Acc:MGI:3575430]	4.17214	0.101505	0.329669	UP
Pzp	ENSMUSG00000030359	pregnancy zone protein [Source:MGI Symbol;Acc:MGI:87854]	4.14682	0.0075881	0.0318486	UP
Nxph4	ENSMUSG00000040258	neurexophilin 4 [Source:MGI Symbol;Acc:MGI:1336197]	4.13698	0.212965	0.621972	UP
Gsg1l	ENSMUSG00000046182	GSG1-like [Source:MGI Symbol;Acc:MGI:2685483]	4.08753	0.299991	1.11126	UP
Fetub	ENSMUSG00000022871	fetuin beta [Source:MGI Symbol;Acc:MGI:1890221]	4.07227	1.3575	5.15569	UP
Gm15645	ENSMUSG00000086414	predicted gene 15645 [Source:MGI Symbol;Acc:MGI:3783089]	4.07065	0.478207	2.07097	UP
Car12	ENSMUSG00000032373	carbonic anyhydrase 12 [Source:MGI Symbol;Acc:MGI:1923709]	3.9291	2.0056	8.3659	UP
En2	ENSMUSG00000039095	engrailed 2 [Source:MGI Symbol;Acc:MGI:95390]	3.90641	0.00572694	0.0312981	UP
Cabp1	ENSMUSG00000029544	calcium binding protein 1 [Source:MGI Symbol;Acc:MGI:1352750]	3.89703	0.224703	0.941052	UP
Gm11128	ENSMUSG00000079495	predicted gene 11128 [Source:MGI Symbol;Acc:MGI:3779382]	3.86674	0.0294113	0.117566	UP
Epha8	ENSMUSG00000028661	Eph receptor A8 [Source:MGI Symbol;Acc:MGI:109378]	3.86674	0.0257339	0.0701533	UP
Zfp365	ENSMUSG00000037855	zinc finger protein 365 [Source:MGI Symbol;Acc:MGI:2143676]	3.83893	0.161739	0.656794	UP
Ankrd45	ENSMUSG00000044835	ankyrin repeat domain 45 [Source:MGI Symbol;Acc:MGI:1921094]	3.82235	0.0730478	0.228881	UP
Ryr3	ENSMUSG00000057378	ryanodine receptor 3 [Source:MGI Symbol;Acc:MGI:99684]	3.77656	0.0145253	0.0465706	UP
Cdo1	ENSMUSG00000033022	cysteine dioxygenase 1, cytosolic [Source:MGI Symbol;Acc:MGI:105925]	3.75055	21.9159	75.2475	UP
Entpd3	ENSMUSG00000041608	ectonucleoside triphosphate diphosphohydrolase 3 [Source:MGI Symbol;Acc:MGI:1321386]	3.73197	17.5768	53.9519	UP
Cyr61	ENSMUSG00000028195	cysteine rich protein 61 [Source:MGI Symbol;Acc:MGI:88613]	3.7155	17.681	63.5585	UP
AC163993.1	ENSMUSG00000095556	No description	3.71084	0.0405667	0.12297	UP
Gm16559	ENSMUSG00000089635	predicted gene 16559 [Source:MGI Symbol;Acc:MGI:4414979]	3.70152	0.11404	0.418815	UP
Wnt1	ENSMUSG00000022997	wingless-related MMTV integration site 1 [Source:MGI Symbol;Acc:MGI:98953]	3.64627	0.519024	1.94916	UP
Slc1a1	ENSMUSG00000024935	solute carrier family 1 (neuronal/epithelial high affinity glutamate transporter, system Xag), member 1 [Source:MGI Symbol;Acc:MGI:105083]	3.62493	0.0427829	0.105152	UP
Gm6594	ENSMUSG00000073371	predicted pseudogene 6594 [Source:MGI Symbol;Acc:MGI:3643873]	3.62405	0.0222948	0.47654	UP
Chac1	ENSMUSG00000027313	ChaC, cation transport regulator-like 1 (E. coli) [Source:MGI Symbol;Acc:MGI:1916315]	3.60848	2.20959	8.5439	UP
D3Bwg0562e	ENSMUSG00000044667	DNA segment, Chr 3, Brigham & Women's Genetics 0562 expressed [Source:MGI Symbol;Acc:MGI:106530]	3.56975	0.170912	0.473688	UP
Gm14105	ENSMUSG00000074763	predicted gene 14105 [Source:MGI Symbol;Acc:MGI:3651295]	3.56553	0.386126	1.1441	UP
Agbl2	ENSMUSG00000040812	ATP/GTP binding protein-like 2 [Source:MGI Symbol;Acc:MGI:2443254]	3.55637	0.025748	0.0731716	UP
Mt2	ENSMUSG00000031762	metallothionein 2 [Source:MGI Symbol;Acc:MGI:97172]	3.53421	16.5142	69.9458	UP
AU021092	ENSMUSG00000051669	expressed sequence AU021092 [Source:MGI Symbol;Acc:MGI:2146559]	3.53053	2.47582	8.28881	UP
Krt12	ENSMUSG00000020912	keratin 12 [Source:MGI Symbol;Acc:MGI:96687]	3.5214	0.0192612	0.0943162	UP
Tacr1	ENSMUSG00000030043	tachykinin receptor 1 [Source:MGI Symbol;Acc:MGI:98475]	3.51525	0.0212965	0.0571072	UP
Slc9a2	ENSMUSG00000026062	solute carrier family 9 (sodium/hydrogen exchanger), member 2 [Source:MGI Symbol;Acc:MGI:105075]	3.47303	5.76588	16.2629	UP
Fgf18	ENSMUSG00000057967	fibroblast growth factor 18 [Source:MGI Symbol;Acc:MGI:1277980]	3.44948	0.0721247	0.257522	UP
Extl1	ENSMUSG00000028838	exostoses (multiple)-like 1 [Source:MGI Symbol;Acc:MGI:1888742]	3.44034	0.143246	0.498146	UP
C2cd4a	ENSMUSG00000047990	C2 calcium-dependent domain containing 4A [Source:MGI Symbol;Acc:MGI:3645763]	3.42945	0.0791531	0.22148	UP
Oxct2a	ENSMUSG00000076436	3-oxoacid CoA transferase 2A [Source:MGI Symbol;Acc:MGI:1891061]	3.41811	0.336449	1.07399	UP
Chd5	ENSMUSG00000005045	chromodomain helicase DNA binding protein 5 [Source:MGI Symbol;Acc:MGI:3036258]	3.39669	0.0416908	0.142565	UP
Apcdd1	ENSMUSG00000071847	adenomatosis polyposis coli down-regulated 1 [Source:MGI Symbol;Acc:MGI:3513977]	3.38535	3.94058	12.597	UP
Pgbd5	ENSMUSG00000050751	piggyBac transposable element derived 5 [Source:MGI Symbol;Acc:MGI:2429955]	3.36572	1.92935	5.79243	UP
Wfdc6a	ENSMUSG00000074595	WAP four-disulfide core domain 6A [Source:MGI Symbol;Acc:MGI:2684968]	3.36197	0.543098	1.58297	UP
H2-M2	ENSMUSG00000016283	histocompatibility 2, M region locus 2 [Source:MGI Symbol;Acc:MGI:95914]	3.3568	0.142595	0.418303	UP
Smpd3	ENSMUSG00000031906	sphingomyelin phosphodiesterase 3, neutral [Source:MGI Symbol;Acc:MGI:1927578]	3.3528	24.5364	68.8933	UP
Aifm3	ENSMUSG00000022763	apoptosis-inducing factor, mitochondrion-associated 3 [Source:MGI Symbol;Acc:MGI:1919418]	3.34507	0.0502204	0.134401	UP
6430571L13Rik	ENSMUSG00000037977	RIKEN cDNA 6430571L13 gene [Source:MGI Symbol;Acc:MGI:2445137]	3.34507	0.0761847	0.214893	UP
Oxtr	ENSMUSG00000049112	oxytocin receptor [Source:MGI Symbol;Acc:MGI:109147]	3.33382	0.0531014	0.174805	UP
Cml3	ENSMUSG00000051262	camello-like 3 [Source:MGI Symbol;Acc:MGI:2136449]	3.30119	0.0988845	0.310636	UP
Gm13446	ENSMUSG00000086555	predicted gene 13446 [Source:MGI Symbol;Acc:MGI:3649869]	3.29299	0.526519	1.52698	UP
Slc6a2	ENSMUSG00000055368	solute carrier family 6 (neurotransmitter transporter, noradrenalin), member 2 [Source:MGI Symbol;Acc:MGI:1270850]	3.2879	0.653826	1.89494	UP
Col15a1	ENSMUSG00000028339	collagen, type XV, alpha 1 [Source:MGI Symbol;Acc:MGI:88449]	3.25554	9.15586	27.795	UP
Creb3l1	ENSMUSG00000027230	cAMP responsive element binding protein 3-like 1 [Source:MGI Symbol;Acc:MGI:1347062]	3.24649	18.2045	54.8605	UP
Npnt	ENSMUSG00000040998	nephronectin [Source:MGI Symbol;Acc:MGI:2148811]	3.22051	5.17828	14.8946	UP
Lhx2	ENSMUSG00000000247	LIM homeobox protein 2 [Source:MGI Symbol;Acc:MGI:96785]	3.21487	0.0324805	0.088044	UP
Kcnn2	ENSMUSG00000054477	potassium intermediate/small conductance calcium-activated channel, subfamily N, member 2 [Source:MGI Symbol;Acc:MGI:2153182]	3.18965	0.0376482	0.105344	UP
Adh1	ENSMUSG00000074207	alcohol dehydrogenase 1 (class I) [Source:MGI Symbol;Acc:MGI:87921]	3.18237	0.734839	2.33833	UP
Cma1	ENSMUSG00000022225	chymase 1, mast cell [Source:MGI Symbol;Acc:MGI:96941]	3.18223	0.225854	0.650554	UP
Unc5c	ENSMUSG00000059921	unc-5 homolog C (C. elegans) [Source:MGI Symbol;Acc:MGI:1095412]	3.17872	0.323009	0.86732	UP
Nkd2	ENSMUSG00000021567	naked cuticle 2 homolog (Drosophila) [Source:MGI Symbol;Acc:MGI:1919543]	3.17117	3.91724	12.0967	UP
B3galt1	ENSMUSG00000034780	UDP-Gal:betaGlcNAc beta 1,3-galactosyltransferase, polypeptide 1 [Source:MGI Symbol;Acc:MGI:1349403]	3.16885	0.0553159	0.151308	UP
Npas3	ENSMUSG00000021010	neuronal PAS domain protein 3 [Source:MGI Symbol;Acc:MGI:1351610]	3.15589	0.0279111	0.0817065	UP
Klrc3	ENSMUSG00000033027	killer cell lectin-like receptor subfamily C, member 3 [Source:MGI Symbol;Acc:MGI:1929720]	3.12633	0.232641	0.627225	UP
Gm12198	ENSMUSG00000085564	predicted gene 12198 [Source:MGI Symbol;Acc:MGI:3650407]	3.11631	0.098595	0.272432	UP
Sema3d	ENSMUSG00000040254	sema domain, immunoglobulin domain (Ig), short basic domain, secreted, (semaphorin) 3D [Source:MGI Symbol;Acc:MGI:1860118]	3.09051	6.53041	19.9443	UP
Pxt1	ENSMUSG00000045378	peroxisomal, testis specific 1 [Source:MGI Symbol;Acc:MGI:1916557]	3.08705	0.18087	0.509611	UP
Col11a1	ENSMUSG00000027966	collagen, type XI, alpha 1 [Source:MGI Symbol;Acc:MGI:88446]	3.08636	104.723	275.824	UP
Lama1	ENSMUSG00000032796	laminin, alpha 1 [Source:MGI Symbol;Acc:MGI:99892]	3.06404	0.254851	0.844189	UP
Gm20684	ENSMUSG00000093405	predicted gene 20684 [Source:MGI Symbol;Acc:MGI:5313131]	3.04728	0.281618	0.771585	UP
3425401B19Rik	ENSMUSG00000071540	RIKEN cDNA 3425401B19 gene [Source:MGI Symbol;Acc:MGI:3588196]	3.04718	0.375559	0.984055	UP
Bcat1	ENSMUSG00000030268	branched chain aminotransferase 1, cytosolic [Source:MGI Symbol;Acc:MGI:104861]	3.04434	0.627564	1.95743	UP
Col17a1	ENSMUSG00000025064	collagen, type XVII, alpha 1 [Source:MGI Symbol;Acc:MGI:88450]	3.02589	0.023513	0.0660085	UP
Bglap2	ENSMUSG00000074486	bone gamma-carboxyglutamate protein 2 [Source:MGI Symbol;Acc:MGI:88157]	3.02229	2008.23	5308.22	UP
Gm13706	ENSMUSG00000085838	predicted gene 13706 [Source:MGI Symbol;Acc:MGI:3702041]	3.02143	8.37948	21.9127	UP
Bglap-rs1	ENSMUSG00000074489	bone gamma-carboxyglutamate protein, related sequence 1 [Source:MGI Symbol;Acc:MGI:88155]	3.01753	37.289	99.7827	UP
Sema3e	ENSMUSG00000063531	sema domain, immunoglobulin domain (Ig), short basic domain, secreted, (semaphorin) 3E [Source:MGI Symbol;Acc:MGI:1340034]	2.99946	0.311498	0.97595	UP
Fezf2	ENSMUSG00000021743	Fez family zinc finger 2 [Source:MGI Symbol;Acc:MGI:1859823]	2.99352	0.142439	0.324914	UP
Sh3rf2	ENSMUSG00000057719	SH3 domain containing ring finger 2 [Source:MGI Symbol;Acc:MGI:2444628]	2.99128	0.0336081	0.0834601	UP
Tfcp2l1	ENSMUSG00000026380	transcription factor CP2-like 1 [Source:MGI Symbol;Acc:MGI:2444691]	2.97334	0.0238606	0.0753797	UP
Osr1	ENSMUSG00000048387	odd-skipped related 1 (Drosophila) [Source:MGI Symbol;Acc:MGI:1344424]	2.9721	2.01252	5.86901	UP
4732444A12Rik	ENSMUSG00000053613	RIKEN cDNA 4732444A12 gene [Source:MGI Symbol;Acc:MGI:3698431]	2.95967	0.163668	0.450456	UP
Frzb	ENSMUSG00000027004	frizzled-related protein [Source:MGI Symbol;Acc:MGI:892032]	2.95607	1.47227	3.74069	UP
Col22a1	ENSMUSG00000079022	collagen, type XXII, alpha 1 [Source:MGI Symbol;Acc:MGI:1916950]	2.95256	22.9775	59.0375	UP
Pla2g5	ENSMUSG00000041193	phospholipase A2, group V [Source:MGI Symbol;Acc:MGI:101899]	2.95065	4.35382	12.6562	UP
Plod2	ENSMUSG00000032374	procollagen lysine, 2-oxoglutarate 5-dioxygenase 2 [Source:MGI Symbol;Acc:MGI:1347007]	2.94026	33.6947	96.0084	UP
Bglap	ENSMUSG00000074483	bone gamma carboxyglutamate protein [Source:MGI Symbol;Acc:MGI:88156]	2.92961	2242.81	5745.03	UP
D630045J12Rik	ENSMUSG00000063455	RIKEN cDNA D630045J12 gene [Source:MGI Symbol;Acc:MGI:2669829]	2.92858	0.543695	1.52596	UP
Hoxb2	ENSMUSG00000075588	homeobox B2 [Source:MGI Symbol;Acc:MGI:96183]	2.92518	0.576534	1.58224	UP
Gm14077	ENSMUSG00000086450	predicted gene 14077 [Source:MGI Symbol;Acc:MGI:3650192]	2.91782	0.289384	0.71728	UP
D10Bwg1379e	ENSMUSG00000019852	DNA segment, Chr 10, Brigham & Women's Genetics 1379 expressed [Source:MGI Symbol;Acc:MGI:106387]	2.90701	0.0286554	0.0827629	UP
Mfsd7c	ENSMUSG00000034258	major facilitator superfamily domain containing 7C [Source:MGI Symbol;Acc:MGI:2384974]	2.9002	1.72595	4.18069	UP
Slc4a4	ENSMUSG00000060961	solute carrier family 4 (anion exchanger), member 4 [Source:MGI Symbol;Acc:MGI:1927555]	2.89179	0.0514543	0.14882	UP
Flrt3	ENSMUSG00000051379	fibronectin leucine rich transmembrane protein 3 [Source:MGI Symbol;Acc:MGI:1918686]	2.89017	0.529392	1.39129	UP
Col11a2	ENSMUSG00000024330	collagen, type XI, alpha 2 [Source:MGI Symbol;Acc:MGI:88447]	2.88186	206.286	512.584	UP
Atp6v0e2	ENSMUSG00000039347	ATPase, H+ transporting, lysosomal V0 subunit E2 [Source:MGI Symbol;Acc:MGI:1923502]	2.87439	1.12545	3.11577	UP
Notum	ENSMUSG00000042988	notum pectinacetylesterase homolog (Drosophila) [Source:MGI Symbol;Acc:MGI:1924833]	2.87192	0.711063	1.97928	UP
4930481B07Rik	ENSMUSG00000085956	RIKEN cDNA 4930481B07 gene [Source:MGI Symbol;Acc:MGI:1922187]	2.84687	0.325594	0.89179	UP
Gm10036	ENSMUSG00000058064	predicted gene 10036 [Source:MGI Symbol;Acc:MGI:3642334]	2.8455	0.225854	0.62732	UP
Gpr37	ENSMUSG00000039904	G protein-coupled receptor 37 [Source:MGI Symbol;Acc:MGI:1313297]	2.83881	0.285742	0.747957	UP
Hoxd9	ENSMUSG00000043342	homeobox D9 [Source:MGI Symbol;Acc:MGI:96210]	2.83491	0.0915077	0.242904	UP
Trpm3	ENSMUSG00000052387	transient receptor potential cation channel, subfamily M, member 3 [Source:MGI Symbol;Acc:MGI:2443101]	2.82177	0.0362868	0.0897715	UP
Gm9581	ENSMUSG00000091562	predicted gene 9581 [Source:MGI Symbol;Acc:MGI:3779989]	2.82164	0.139207	0.373866	UP
Avil	ENSMUSG00000025432	advillin [Source:MGI Symbol;Acc:MGI:1333798]	2.79795	0.272944	0.800447	UP
C1ql3	ENSMUSG00000049630	C1q-like 3 [Source:MGI Symbol;Acc:MGI:2387350]	2.78611	0.0749163	0.181406	UP
Grik2	ENSMUSG00000056073	glutamate receptor, ionotropic, kainate 2 (beta 2) [Source:MGI Symbol;Acc:MGI:95815]	2.78383	0.114708	0.312219	UP
St6galnac2	ENSMUSG00000057286	ST6 euraminyl-2,3-beta-galactosyl-1,3)-N-acetylgalactosaminide alpha-2,6-sialyltransferase 2 [Source:MGI Symbol;Acc:MGI:107553]	2.77729	0.95594	2.69419	UP
Trim66	ENSMUSG00000031026	tripartite motif-containing 66 [Source:MGI Symbol;Acc:MGI:2152406]	2.77213	0.0443914	0.125075	UP
Kcnma1	ENSMUSG00000063142	potassium large conductance calcium-activated channel, subfamily M, alpha member 1 [Source:MGI Symbol;Acc:MGI:99923]	2.76997	1.36856	3.36235	UP
Robo2	ENSMUSG00000052516	roundabout homolog 2 (Drosophila) [Source:MGI Symbol;Acc:MGI:1890110]	2.76727	0.856154	2.09821	UP
Col9a1	ENSMUSG00000026147	collagen, type IX, alpha 1 [Source:MGI Symbol;Acc:MGI:88465]	2.75749	0.0830556	0.19941	UP
Olfr1396	ENSMUSG00000047511	olfactory receptor 1396 [Source:MGI Symbol;Acc:MGI:3031230]	2.75679	0.193473	0.444086	UP
Gm15677	ENSMUSG00000086814	predicted gene 15677 [Source:MGI Symbol;Acc:MGI:3783119]	2.74701	0.987258	2.49208	UP
Adra2c	ENSMUSG00000045318	adrenergic receptor, alpha 2c [Source:MGI Symbol;Acc:MGI:87936]	2.74282	0.140633	0.388433	UP
Ano1	ENSMUSG00000031075	anoctamin 1, calcium activated chloride channel [Source:MGI Symbol;Acc:MGI:2142149]	2.73788	14.2289	35.7788	UP
Loxl2	ENSMUSG00000034205	lysyl oxidase-like 2 [Source:MGI Symbol;Acc:MGI:2137913]	2.72321	31.5159	75.5036	UP
Cnr1	ENSMUSG00000044288	cannabinoid receptor 1 (brain) [Source:MGI Symbol;Acc:MGI:104615]	2.71464	0.935523	2.4783	UP
Tex14	ENSMUSG00000010342	testis expressed gene 14 [Source:MGI Symbol;Acc:MGI:1933227]	2.71154	0.0384178	0.0895813	UP
Chn1	ENSMUSG00000056486	chimerin (chimaerin) 1 [Source:MGI Symbol;Acc:MGI:1915674]	2.70667	5.66892	13.6853	UP
Aox1	ENSMUSG00000063558	aldehyde oxidase 1 [Source:MGI Symbol;Acc:MGI:88035]	2.70413	0.357948	0.986362	UP
Mpzl2	ENSMUSG00000032092	myelin protein zero-like 2 [Source:MGI Symbol;Acc:MGI:1289160]	2.70379	0.0413318	0.168658	UP
Gxylt2	ENSMUSG00000030074	glucoside xylosyltransferase 2 [Source:MGI Symbol;Acc:MGI:2682940]	2.7006	3.21818	7.56149	UP
Clip4	ENSMUSG00000024059	CAP-GLY domain containing linker protein family, member 4 [Source:MGI Symbol;Acc:MGI:1919100]	2.69587	0.467998	1.19382	UP
Marco	ENSMUSG00000026390	macrophage receptor with collagenous structure [Source:MGI Symbol;Acc:MGI:1309998]	2.69252	0.147359	0.427413	UP
Gm15475	ENSMUSG00000087001	predicted gene 15475 [Source:MGI Symbol;Acc:MGI:3705288]	2.68828	0.873123	2.23013	UP
1700109F18Rik	ENSMUSG00000052371	RIKEN cDNA 1700109F18 gene [Source:MGI Symbol;Acc:MGI:1923875]	2.68744	0.074523	0.180286	UP
Me1	ENSMUSG00000032418	malic enzyme 1, NADP(+)-dependent, cytosolic [Source:MGI Symbol;Acc:MGI:97043]	2.6758	3.60988	8.96582	UP
Fhod3	ENSMUSG00000034295	formin homology 2 domain containing 3 [Source:MGI Symbol;Acc:MGI:1925847]	2.67263	4.20567	10.0243	UP
Fstl4	ENSMUSG00000036264	follistatin-like 4 [Source:MGI Symbol;Acc:MGI:2443199]	2.66466	0.407211	1.05397	UP
Gja3	ENSMUSG00000048582	gap junction protein, alpha 3 [Source:MGI Symbol;Acc:MGI:95714]	2.65767	0.253481	0.66494	UP
Rap1gap	ENSMUSG00000041351	Rap1 GTPase-activating protein [Source:MGI Symbol;Acc:MGI:109338]	2.63972	2.11955	5.4184	UP
Tmem119	ENSMUSG00000054675	transmembrane protein 119 [Source:MGI Symbol;Acc:MGI:2385228]	2.63874	33.6778	76.6333	UP
Tubb3	ENSMUSG00000062380	tubulin, beta 3 class III [Source:MGI Symbol;Acc:MGI:107813]	2.63865	1.66137	3.83384	UP
1700019D03Rik	ENSMUSG00000043629	RIKEN cDNA 1700019D03 gene [Source:MGI Symbol;Acc:MGI:1914330]	2.62918	0.0944591	0.219737	UP
Gm13704	ENSMUSG00000086544	predicted gene 13704 [Source:MGI Symbol;Acc:MGI:3705094]	2.62698	1.59347	3.77902	UP
Mtap9	ENSMUSG00000033900	microtubule-associated protein 9 [Source:MGI Symbol;Acc:MGI:2442208]	2.62451	0.117032	0.309008	UP
Rerg	ENSMUSG00000030222	RAS-like, estrogen-regulated, growth-inhibitor [Source:MGI Symbol;Acc:MGI:2665139]	2.62257	9.33615	22.3125	UP
Gm3417	ENSMUSG00000079710	predicted gene 3417 [Source:MGI Symbol;Acc:MGI:3781595]	2.62139	0.290538	0.762151	UP
Col5a2	ENSMUSG00000026042	collagen, type V, alpha 2 [Source:MGI Symbol;Acc:MGI:88458]	2.61835	101.798	237.379	UP
Pcdhac1	ENSMUSG00000007440	protocadherin alpha subfamily C, 1 [Source:MGI Symbol;Acc:MGI:1891442]	2.6099	0.233955	0.516111	UP
Bmp8a	ENSMUSG00000032726	bone morphogenetic protein 8a [Source:MGI Symbol;Acc:MGI:104515]	2.60377	4.31026	11.0267	UP
Ifitm5	ENSMUSG00000025489	interferon induced transmembrane protein 5 [Source:MGI Symbol;Acc:MGI:1934923]	2.60101	31.0364	69.6704	UP
Pitpnm3	ENSMUSG00000040543	PITPNM family member 3 [Source:MGI Symbol;Acc:MGI:2685726]	2.60059	1.00818	2.50932	UP
Serpinf1	ENSMUSG00000000753	serine (or cysteine) peptidase inhibitor, clade F, member 1 [Source:MGI Symbol;Acc:MGI:108080]	2.57485	156.562	381.71	UP
Gm15415	ENSMUSG00000087304	predicted gene 15415 [Source:MGI Symbol;Acc:MGI:3713275]	2.57275	0.774176	1.74965	UP
Hapln1	ENSMUSG00000021613	hyaluronan and proteoglycan link protein 1 [Source:MGI Symbol;Acc:MGI:1337006]	2.56942	0.183474	0.424528	UP
9930013L23Rik	ENSMUSG00000052353	RIKEN cDNA 9930013L23 gene [Source:MGI Symbol;Acc:MGI:2443629]	2.5663	1.80283	4.07339	UP
Cyp27b1	ENSMUSG00000006724	cytochrome P450, family 27, subfamily b, polypeptide 1 [Source:MGI Symbol;Acc:MGI:1098274]	2.56601	0.119183	0.300526	UP
Fam119b	ENSMUSG00000080115	family with sequence similarity 119, member B [Source:MGI Symbol;Acc:MGI:3645330]	2.56137	0.822652	2.00089	UP
Fbn2	ENSMUSG00000024598	fibrillin 2 [Source:MGI Symbol;Acc:MGI:95490]	2.56023	2.24786	5.17045	UP
Gm22	ENSMUSG00000043903	predicted gene 22 [Source:MGI Symbol;Acc:MGI:2684868]	2.55737	3.18009	7.20511	UP
Gpr133	ENSMUSG00000044017	G protein-coupled receptor 133 [Source:MGI Symbol;Acc:MGI:3041203]	2.55329	4.37783	10.5147	UP
Col1a1	ENSMUSG00000001506	collagen, type I, alpha 1 [Source:MGI Symbol;Acc:MGI:88467]	2.55216	3460.13	7749.35	UP
Gm13705	ENSMUSG00000086382	predicted gene 13705 [Source:MGI Symbol;Acc:MGI:3651120]	2.5521	0.559755	1.26369	UP
B4galnt3	ENSMUSG00000041372	beta-1,4-N-acetyl-galactosaminyl transferase 3 [Source:MGI Symbol;Acc:MGI:3041155]	2.54012	1.84447	4.32508	UP
Galnt5	ENSMUSG00000026828escription=UDP-N-acetyl-alpha-D-galactosamine:polypeptideN-acetylgalactosaminyltransferase 5 [Source:MGISymbol;Acc:MGI:2179403]	No description	2.53657	1.84194	4.39285	UP
Fam83g	ENSMUSG00000042377	family with sequence similarity 83, member G [Source:MGI Symbol;Acc:MGI:1916890]	2.53221	0.214276	0.546171	UP
2210407C18Rik	ENSMUSG00000037145	RIKEN cDNA 2210407C18 gene [Source:MGI Symbol;Acc:MGI:1925604]	2.53138	0.188685	0.450374	UP
Gm14291	ENSMUSG00000086098	predicted gene 14291 [Source:MGI Symbol;Acc:MGI:3649962]	2.53052	0.541286	1.29578	UP
Dusp14	ENSMUSG00000018648	dual specificity phosphatase 14 [Source:MGI Symbol;Acc:MGI:1927168]	2.52362	2.1458	5.6546	UP
Nhsl1	ENSMUSG00000039835	NHS-like 1 [Source:MGI Symbol;Acc:MGI:106390]	2.52069	2.25077	5.20182	UP
E330013P04Rik	ENSMUSG00000053117	RIKEN cDNA E330013P04 gene [Source:MGI Symbol;Acc:MGI:2147732]	2.51646	0.194385	0.509917	UP
Gpat2	ENSMUSG00000046338	glycerol-3-phosphate acyltransferase 2, mitochondrial [Source:MGI Symbol;Acc:MGI:2684962]	2.5161	0.0787274	0.180409	UP
RP24-69M8.3	ENSMUSG00000095651	No description	2.51118	0.143626	0.345367	UP
Kcnk1	ENSMUSG00000033998	potassium channel, subfamily K, member 1 [Source:MGI Symbol;Acc:MGI:109322]	2.49497	6.81498	16.6302	UP
Hrc	ENSMUSG00000038239	histidine rich calcium binding protein [Source:MGI Symbol;Acc:MGI:96226]	2.48146	2.65539	5.60933	UP
Dtna	ENSMUSG00000024302	dystrobrevin alpha [Source:MGI Symbol;Acc:MGI:106039]	2.47375	4.54249	10.4793	UP
Ndrg4	ENSMUSG00000036564	N-myc downstream regulated gene 4 [Source:MGI Symbol;Acc:MGI:2384590]	2.47316	3.19563	7.63741	UP
Satb2	ENSMUSG00000038331	special AT-rich sequence binding protein 2 [Source:MGI Symbol;Acc:MGI:2679336]	2.47261	15.616	35.4739	UP
Pdpn	ENSMUSG00000028583	podoplanin [Source:MGI Symbol;Acc:MGI:103098]	2.45912	4.31908	10.1077	UP
Eya4	ENSMUSG00000010461	eyes absent 4 homolog (Drosophila) [Source:MGI Symbol;Acc:MGI:1337104]	2.45809	1.63722	3.81265	UP
Pgf	ENSMUSG00000004791	placental growth factor [Source:MGI Symbol;Acc:MGI:105095]	2.45662	3.82422	9.39695	UP
Gm11532	ENSMUSG00000087067	predicted gene 11532 [Source:MGI Symbol;Acc:MGI:3713523]	2.45658	1.78358	4.19834	UP
2610019F03Rik	ENSMUSG00000050052	RIKEN cDNA 2610019F03 gene [Source:MGI Symbol;Acc:MGI:1919398]	2.45493	2.01685	4.29955	UP
Sp6	ENSMUSG00000038560	trans-acting transcription factor 6 [Source:MGI Symbol;Acc:MGI:1932575]	2.45465	2.50194	5.87779	UP
Slitrk2	ENSMUSG00000036790	SLIT and NTRK-like family, member 2 [Source:MGI Symbol;Acc:MGI:2679449]	2.45459	0.0397333	0.0941929	UP
Trpv4	ENSMUSG00000014158	transient receptor potential cation channel, subfamily V, member 4 [Source:MGI Symbol;Acc:MGI:1926945]	2.45408	2.36644	5.56339	UP
Kcnn1	ENSMUSG00000002908	potassium intermediate/small conductance calcium-activated channel, subfamily N, member 1 [Source:MGI Symbol;Acc:MGI:1933993]	2.44868	0.695131	1.60806	UP
Ankrd34a	ENSMUSG00000049097	ankyrin repeat domain 34A [Source:MGI Symbol;Acc:MGI:3617846]	2.44315	0.085623	0.185967	UP
Shc2	ENSMUSG00000020312	SHC (Src homology 2 domain containing) transforming protein 2 [Source:MGI Symbol;Acc:MGI:106180]	2.4416	4.38471	9.85381	UP
Pdzd2	ENSMUSG00000022197	PDZ domain containing 2 [Source:MGI Symbol;Acc:MGI:1922394]	2.44043	3.57328	7.97874	UP
Bmp3	ENSMUSG00000029335	bone morphogenetic protein 3 [Source:MGI Symbol;Acc:MGI:88179]	2.43998	11.7652	27.2687	UP
Alpl	ENSMUSG00000028766	alkaline phosphatase, liver/bone/kidney [Source:MGI Symbol;Acc:MGI:87983]	2.43302	63.6022	146.367	UP
Serpine1	ENSMUSG00000037411	serine (or cysteine) peptidase inhibitor, clade E, member 1 [Source:MGI Symbol;Acc:MGI:97608]	2.43301	3.74883	9.52874	UP
Col24a1	ENSMUSG00000028197	collagen, type XXIV, alpha 1 [Source:MGI Symbol;Acc:MGI:1918605]	2.42655	11.4153	25.4675	UP
Cntn1	ENSMUSG00000055022	contactin 1 [Source:MGI Symbol;Acc:MGI:105980]	2.42528	0.0181516	0.0383573	UP
Scn3a	ENSMUSG00000057182	sodium channel, voltage-gated, type III, alpha [Source:MGI Symbol;Acc:MGI:98249]	2.41371	0.04581	0.114663	UP
Ibsp	ENSMUSG00000029306	integrin binding sialoprotein [Source:MGI Symbol;Acc:MGI:96389]	2.41273	221.734	510.286	UP
Cttnbp2	ENSMUSG00000000416	cortactin binding protein 2 [Source:MGI Symbol;Acc:MGI:1353467]	2.41223	0.183299	0.443207	UP
Frmd3	ENSMUSG00000049122	FERM domain containing 3 [Source:MGI Symbol;Acc:MGI:2442466]	2.40745	0.374067	0.847551	UP
Slc5a10	ENSMUSG00000042371	solute carrier family 5 (sodium/glucose cotransporter), member 10 [Source:MGI Symbol;Acc:MGI:1926089]	2.4064	0.0723991	0.179369	UP
2310046A06Rik	ENSMUSG00000032355	RIKEN cDNA 2310046A06 gene [Source:MGI Symbol;Acc:MGI:1916892]	2.40542	10.8122	23.1899	UP
Car3	ENSMUSG00000027559	carbonic anhydrase 3 [Source:MGI Symbol;Acc:MGI:88270]	2.40519	177.345	384.07	UP
Rab39b	ENSMUSG00000031202	RAB39B, member RAS oncogene family [Source:MGI Symbol;Acc:MGI:1915040]	2.39993	0.190892	0.445727	UP
A930005H10Rik	ENSMUSG00000054426	RIKEN cDNA A930005H10 gene [Source:MGI Symbol;Acc:MGI:1915411]	2.39933	2.97841	6.92477	UP
Glt25d2	ENSMUSG00000032649	glycosyltransferase 25 domain containing 2 [Source:MGI Symbol;Acc:MGI:2138232]	2.39774	0.759651	1.68266	UP
Pycr1	ENSMUSG00000025140	pyrroline-5-carboxylate reductase 1 [Source:MGI Symbol;Acc:MGI:2384795]	2.39674	3.32512	7.53675	UP
Slc2a13	ENSMUSG00000036298	solute carrier family 2 (facilitated glucose transporter), member 13 [Source:MGI Symbol;Acc:MGI:2146030]	2.39577	0.957554	2.15475	UP
Wnt4	ENSMUSG00000036856	wingless-related MMTV integration site 4 [Source:MGI Symbol;Acc:MGI:98957]	2.38991	2.45466	5.26407	UP
Col1a2	ENSMUSG00000029661	collagen, type I, alpha 2 [Source:MGI Symbol;Acc:MGI:88468]	2.38401	1824.94	3911.09	UP
Gm266	ENSMUSG00000010529	predicted gene 266 [Source:MGI Symbol;Acc:MGI:2685112]	2.38302	2.45849	5.44119	UP
Slc36a2	ENSMUSG00000020264	solute carrier family 36 (proton/amino acid symporter), member 2 [Source:MGI Symbol;Acc:MGI:1891430]	2.36784	22.0562	48.9581	UP
Tmtc2	ENSMUSG00000036019	transmembrane and tetratricopeptide repeat containing 2 [Source:MGI Symbol;Acc:MGI:1914057]	2.36188	3.52085	7.70431	UP
Elovl4	ENSMUSG00000032262	elongation of very long chain fatty acids (FEN1/Elo2, SUR4/Elo3, yeast)-like 4 [Source:MGI Symbol;Acc:MGI:1933331]	2.36041	0.149557	0.380063	UP
P4ha2	ENSMUSG00000018906	procollagen-proline, 2-oxoglutarate 4-dioxygenase (proline 4-hydroxylase), alpha II polypeptide [Source:MGI Symbol;Acc:MGI:894286]	2.36013	4.11891	9.43301	UP
Plcd1	ENSMUSG00000010660	phospholipase C, delta 1 [Source:MGI Symbol;Acc:MGI:97614]	2.35732	10.9881	23.2779	UP
Robo1	ENSMUSG00000022883	roundabout homolog 1 (Drosophila) [Source:MGI Symbol;Acc:MGI:1274781]	2.35403	1.62628	3.59057	UP
Cpxm2	ENSMUSG00000030862	carboxypeptidase X 2 (M14 family) [Source:MGI Symbol;Acc:MGI:1926006]	2.35266	2.05693	4.63881	UP
Gm11768	ENSMUSG00000084822	predicted gene 11768 [Source:MGI Symbol;Acc:MGI:3650756]	2.3518	0.307514	0.669248	UP
4930447C04Rik	ENSMUSG00000021098	RIKEN cDNA 4930447C04 gene [Source:MGI Symbol;Acc:MGI:1923051]	2.34953	0.0519376	0.118698	UP
Unc5b	ENSMUSG00000020099	unc-5 homolog B (C. elegans) [Source:MGI Symbol;Acc:MGI:894703]	2.34951	18.9794	42.1312	UP
Sema3b	ENSMUSG00000057969	sema domain, immunoglobulin domain (Ig), short basic domain, secreted, (semaphorin) 3B [Source:MGI Symbol;Acc:MGI:107561]	2.34255	4.66501	9.87567	UP
Zfp454	ENSMUSG00000048728	zinc finger protein 454 [Source:MGI Symbol;Acc:MGI:2679253]	2.34042	0.161943	0.357875	UP
Sema4g	ENSMUSG00000025207	sema domain, immunoglobulin domain (Ig), transmembrane domain (TM) and short cytoplasmic domain, (semaphorin) 4G [Source:MGI Symbol;Acc:MGI:1347047]	2.33875	0.509595	1.11655	UP
Pcsk5	ENSMUSG00000024713	proprotein convertase subtilisin/kexin type 5 [Source:MGI Symbol;Acc:MGI:97515]	2.33649	2.80305	6.25503	UP
Prickle1	ENSMUSG00000036158	prickle homolog 1 (Drosophila) [Source:MGI Symbol;Acc:MGI:1916034]	2.33566	2.93419	6.71789	UP
Dlx3	ENSMUSG00000001510	distal-less homeobox 3 [Source:MGI Symbol;Acc:MGI:94903]	2.3333	8.42484	18.7245	UP
Col13a1	ENSMUSG00000058806	collagen, type XIII, alpha 1 [Source:MGI Symbol;Acc:MGI:1277201]	2.33224	8.62782	18.1501	UP
Nrbp2	ENSMUSG00000075590	nuclear receptor binding protein 2 [Source:MGI Symbol;Acc:MGI:2385017]	2.33152	12.4472	28.2488	UP
Sparc	ENSMUSG00000018593	secreted acidic cysteine rich glycoprotein [Source:MGI Symbol;Acc:MGI:98373]	2.32617	1608.6	3443.47	UP
Gm9967	ENSMUSG00000055323	predicted gene 9967 [Source:MGI Symbol;Acc:MGI:3704300]	2.32612	0.996652	2.21404	UP
D4Bwg0951e	ENSMUSG00000048706	DNA segment, Chr 4, Brigham & Women's Genetics 0951 expressed [Source:MGI Symbol;Acc:MGI:106510]	2.32339	1.85455	4.20976	UP
Fam101a	ENSMUSG00000037962	family with sequence similarity 101, member A [Source:MGI Symbol;Acc:MGI:1920371]	2.31911	0.449349	1.03382	UP
Cpe	ENSMUSG00000037852	carboxypeptidase E [Source:MGI Symbol;Acc:MGI:101932]	2.30595	110.779	239.108	UP
Angptl7	ENSMUSG00000028989	angiopoietin-like 7 [Source:MGI Symbol;Acc:MGI:3605801]	2.30562	0.350598	0.830044	UP
Lipc	ENSMUSG00000032207	lipase, hepatic [Source:MGI Symbol;Acc:MGI:96216]	2.30441	12.8894	26.7966	UP
Ntn3	ENSMUSG00000079662	netrin 3 [Source:MGI Symbol;Acc:MGI:1341188]	2.30166	0.272603	0.64372	UP
Lpar3	ENSMUSG00000036832	lysophosphatidic acid receptor 3 [Source:MGI Symbol;Acc:MGI:1929469]	2.30069	2.80053	5.43542	UP
Ankrd6	ENSMUSG00000040183	ankyrin repeat domain 6 [Source:MGI Symbol;Acc:MGI:2154278]	2.30036	1.8041	4.10954	UP
Msi1	ENSMUSG00000054256	Musashi homolog 1(Drosophila) [Source:MGI Symbol;Acc:MGI:107376]	2.29975	1.44409	3.17295	UP
Scrn1	ENSMUSG00000019124	secernin 1 [Source:MGI Symbol;Acc:MGI:1917188]	2.29954	1.0534	2.28116	UP
Cdh2	ENSMUSG00000024304	cadherin 2 [Source:MGI Symbol;Acc:MGI:88355]	2.29518	12.0539	26.2032	UP
Lrrc38	ENSMUSG00000028584	leucine rich repeat containing 38 [Source:MGI Symbol;Acc:MGI:2442845]	2.29432	0.497316	1.05762	UP
Gprc5c	ENSMUSG00000051043	G protein-coupled receptor, family C, group 5, member C [Source:MGI Symbol;Acc:MGI:1917605]	2.2933	6.50739	13.5267	UP
Gm12915	ENSMUSG00000086589	predicted gene 12915 [Source:MGI Symbol;Acc:MGI:3650273]	2.29284	0.161819	0.337095	UP
9130024F11Rik	ENSMUSG00000087022	RIKEN cDNA 9130024F11 gene [Source:MGI Symbol;Acc:MGI:1926150]	2.29097	3.83887	8.71631	UP
Igdcc4	ENSMUSG00000032816	immunoglobulin superfamily, DCC subclass, member 4 [Source:MGI Symbol;Acc:MGI:1858497]	2.28799	1.92311	3.93939	UP
1600021P15Rik	ENSMUSG00000051065	RIKEN cDNA 1600021P15 gene [Source:MGI Symbol;Acc:MGI:1917028]	2.28398	0.592983	1.32059	UP
Car8	ENSMUSG00000041261	carbonic anhydrase 8 [Source:MGI Symbol;Acc:MGI:88253]	2.28213	0.420866	0.893277	UP
Lgi3	ENSMUSG00000033595	leucine-rich repeat LGI family, member 3 [Source:MGI Symbol;Acc:MGI:2182619]	2.2786	0.094227	0.190289	UP
Grin3a	ENSMUSG00000039579	glutamate receptor ionotropic, NMDA3A [Source:MGI Symbol;Acc:MGI:1933206]	2.27654	0.0825316	0.17076	UP
Kcnt2	ENSMUSG00000052726	potassium channel, subfamily T, member 2 [Source:MGI Symbol;Acc:MGI:3036273]	2.27589	0.585434	1.36277	UP
Gli2	ENSMUSG00000048402	GLI-Kruppel family member GLI2 [Source:MGI Symbol;Acc:MGI:95728]	2.26915	0.596172	1.31415	UP
Uggt2	ENSMUSG00000042104	UDP-glucose glycoprotein glucosyltransferase 2 [Source:MGI Symbol;Acc:MGI:1913685]	2.26906	0.257028	0.573327	UP
Adamts14	ENSMUSG00000059901	a disintegrin-like and metallopeptidase (reprolysin type) with thrombospondin type 1 motif, 14 [Source:MGI Symbol;Acc:MGI:2179942]	2.26478	4.33661	9.74944	UP
Zfp385b	ENSMUSG00000027016	zinc finger protein 385B [Source:MGI Symbol;Acc:MGI:2444734]	2.26295	0.262885	0.522707	UP
Nupr1	ENSMUSG00000030717	nuclear protein 1 [Source:MGI Symbol;Acc:MGI:1891834]	2.25855	19.0433	42.9026	UP
Slc8a3	ENSMUSG00000079055	solute carrier family 8 (sodium/calcium exchanger), member 3 [Source:MGI Symbol;Acc:MGI:107976]	2.2559	6.88235	13.8159	UP
Ankrd29	ENSMUSG00000057766	ankyrin repeat domain 29 [Source:MGI Symbol;Acc:MGI:2687055]	2.25243	0.777307	1.79672	UP
1700017G19Rik	ENSMUSG00000037884	RIKEN cDNA 1700017G19 gene [Source:MGI Symbol;Acc:MGI:1919477]	2.25084	0.103325	0.217267	UP
Gm16028	ENSMUSG00000090252	predicted gene 16028 [Source:MGI Symbol;Acc:MGI:3801982]	2.24753	0.513031	1.00935	UP
Cd1d2	ENSMUSG00000041750	CD1d2 antigen [Source:MGI Symbol;Acc:MGI:107675]	2.24731	2.9272	6.59468	UP
2010300C02Rik	ENSMUSG00000026090	RIKEN cDNA 2010300C02 gene [Source:MGI Symbol;Acc:MGI:1919347]	2.24544	1.80924	3.98148	UP
Kcnh2	ENSMUSG00000038319	potassium voltage-gated channel, subfamily H (eag-related), member 2 [Source:MGI Symbol;Acc:MGI:1341722]	2.24362	0.728895	1.3687	UP
Kcnb1	ENSMUSG00000050556	potassium voltage gated channel, Shab-related subfamily, member 1 [Source:MGI Symbol;Acc:MGI:96666]	2.24262	0.441063	0.928069	UP
Farp2	ENSMUSG00000034066	FERM, RhoGEF and pleckstrin domain protein 2 [Source:MGI Symbol;Acc:MGI:2385126]	2.23807	6.39174	13.2988	UP
Mmp2	ENSMUSG00000031740	matrix metallopeptidase 2 [Source:MGI Symbol;Acc:MGI:97009]	2.23546	70.8854	153.696	UP
Fam81a	ENSMUSG00000032224	family with sequence similarity 81, member A [Source:MGI Symbol;Acc:MGI:1924136]	2.23531	0.26372	0.556562	UP
Nbl1	ENSMUSG00000041120	neuroblastoma, suppression of tumorigenicity 1 [Source:MGI Symbol;Acc:MGI:104591]	2.23261	16.9462	37.5283	UP
Sgms2	ENSMUSG00000050931	sphingomyelin synthase 2 [Source:MGI Symbol;Acc:MGI:1921692]	2.23232	44.2807	92.326	UP
Mettl7a3	ENSMUSG00000058057	methyltransferase like 7A3 [Source:MGI Symbol;Acc:MGI:3710670]	2.22888	0.295427	0.728707	UP
Rcor2	ENSMUSG00000024968	REST corepressor 2 [Source:MGI Symbol;Acc:MGI:1859854]	2.22597	6.01924	11.8777	UP
Greb1l	ENSMUSG00000042942	growth regulation by estrogen in breast cancer-like [Source:MGI Symbol;Acc:MGI:3576497]	2.22312	0.101749	0.202206	UP
Dcn	ENSMUSG00000019929	decorin [Source:MGI Symbol;Acc:MGI:94872]	2.22276	262.673	557.94	UP
Olfml1	ENSMUSG00000051041	olfactomedin-like 1 [Source:MGI Symbol;Acc:MGI:2679264]	2.222	2.0535	4.84999	UP
Dcbld1	ENSMUSG00000019891	discoidin, CUB and LCCL domain containing 1 [Source:MGI Symbol;Acc:MGI:1913936]	2.2193	0.752426	1.66196	UP
Mmp16	ENSMUSG00000028226	matrix metallopeptidase 16 [Source:MGI Symbol;Acc:MGI:1276107]	2.21923	1.55495	3.1728	UP
Six4	ENSMUSG00000034460	sine oculis-related homeobox 4 homolog (Drosophila) [Source:MGI Symbol;Acc:MGI:106034]	2.21921	0.39145	0.850401	UP
Lgals2	ENSMUSG00000043501	lectin, galactose-binding, soluble 2 [Source:MGI Symbol;Acc:MGI:895068]	2.21756	0.51996	1.05735	UP
2810030E01Rik	ENSMUSG00000054074	RIKEN cDNA 2810030E01 gene [Source:MGI Symbol;Acc:MGI:1919918]	2.21508	0.296841	0.633078	UP
Gm129	ENSMUSG00000038550	predicted gene 129 [Source:MGI Symbol;Acc:MGI:2684975]	2.21502	0.911907	2.83085	UP
Kdelr3	ENSMUSG00000010830	KDEL (Lys-Asp-Glu-Leu) endoplasmic reticulum protein retention receptor 3 [Source:MGI Symbol;Acc:MGI:2145953]	2.21312	19.7733	40.986	UP
Asb4	ENSMUSG00000042607	ankyrin repeat and SOCS box-containing 4 [Source:MGI Symbol;Acc:MGI:1929751]	2.21206	0.388288	0.855155	UP
Nnmt	ENSMUSG00000032271	nicotinamide N-methyltransferase [Source:MGI Symbol;Acc:MGI:1099443]	2.21178	2.96962	6.34918	UP
Cybrd1	ENSMUSG00000027015	cytochrome b reductase 1 [Source:MGI Symbol;Acc:MGI:2654575]	2.21159	1.25208	2.60447	UP
Kazald1	ENSMUSG00000025213	Kazal-type serine peptidase inhibitor domain 1 [Source:MGI Symbol;Acc:MGI:2147606]	2.20469	25.9994	51.6695	UP
Ermn	ENSMUSG00000026830	ermin, ERM-like protein [Source:MGI Symbol;Acc:MGI:1925017]	2.20357	0.0686937	0.14416	UP
Gng4	ENSMUSG00000021303	guanine nucleotide binding protein (G protein), gamma 4 [Source:MGI Symbol;Acc:MGI:102703]	2.20324	0.97216	1.91459	UP
Gnai1	ENSMUSG00000057614	guanine nucleotide binding protein (G protein), alpha inhibiting 1 [Source:MGI Symbol;Acc:MGI:95771]	2.2024	10.4613	21.6515	UP
AI646023	ENSMUSG00000046807	expressed sequence AI646023 [Source:MGI Symbol;Acc:MGI:2143657]	2.20007	0.595432	1.19723	UP
Lox	ENSMUSG00000024529	lysyl oxidase [Source:MGI Symbol;Acc:MGI:96817]	2.19975	46.7899	96.1756	UP
2810430I11Rik	ENSMUSG00000085766	RIKEN cDNA 2810430I11 gene [Source:MGI Symbol;Acc:MGI:3590515]	2.19921	0.927296	1.93579	UP
Gm15663	ENSMUSG00000085282	predicted gene 15663 [Source:MGI Symbol;Acc:MGI:3783105]	2.19895	0.945591	1.94102	UP
Rhpn2	ENSMUSG00000030494	rhophilin, Rho GTPase binding protein 2 [Source:MGI Symbol;Acc:MGI:1289234]	2.19416	1.67076	3.3181	UP
Mab21l1	ENSMUSG00000056947	mab-21-like 1 (C. elegans) [Source:MGI Symbol;Acc:MGI:1333773]	2.19227	0.25186	0.492146	UP
D330022K07Rik	ENSMUSG00000085440	RIKEN cDNA D330022K07 gene [Source:MGI Symbol;Acc:MGI:2443013]	2.19224	0.103814	0.24207	UP
Ccr1l1	ENSMUSG00000064039	chemokine (C-C motif) receptor 1-like 1 [Source:MGI Symbol;Acc:MGI:104617]	2.19224	0.234553	0.636653	UP
AI464131	ENSMUSG00000046312	expressed sequence AI464131 [Source:MGI Symbol;Acc:MGI:2140300]	2.18901	0.831656	1.70125	UP
Gm3448	ENSMUSG00000036648	predicted gene 3448 [Source:MGI Symbol;Acc:MGI:3809205]	2.18861	0.281022	0.578652	UP
Zbtb7c	ENSMUSG00000044646	zinc finger and BTB domain containing 7C [Source:MGI Symbol;Acc:MGI:2443302]	2.18796	4.28754	8.57064	UP
Fxyd6	ENSMUSG00000066705	FXYD domain-containing ion transport regulator 6 [Source:MGI Symbol;Acc:MGI:1890226]	2.18463	8.9946	19.0459	UP
Fzd9	ENSMUSG00000049551	frizzled homolog 9 (Drosophila) [Source:MGI Symbol;Acc:MGI:1313278]	2.18287	0.469814	0.933167	UP
Panx3	ENSMUSG00000011118	pannexin 3 [Source:MGI Symbol;Acc:MGI:1918881]	2.18216	1.05982	2.17486	UP
Gm3435	ENSMUSG00000073455	predicted gene 3435 [Source:MGI Symbol;Acc:MGI:3810125]	2.18213	2.91767	6.35016	UP
E130304F04Rik	ENSMUSG00000095930	RIKEN cDNA E130304F04 gene [Source:MGI Symbol;Acc:MGI:2442399]	2.18045	0.0985964	0.210008	UP
Rad51ap2	ENSMUSG00000086022	RAD51 associated protein 2 [Source:MGI Symbol;Acc:MGI:3644580]	2.17967	0.0988695	0.212202	UP
Trib3	ENSMUSG00000032715	tribbles homolog 3 (Drosophila) [Source:MGI Symbol;Acc:MGI:1345675]	2.1759	0.711755	1.60582	UP
Wdr72	ENSMUSG00000044976	WD repeat domain 72 [Source:MGI Symbol;Acc:MGI:3583957]	2.17454	0.139103	0.274406	UP
Pm20d1	ENSMUSG00000042251	peptidase M20 domain containing 1 [Source:MGI Symbol;Acc:MGI:2442939]	2.1739	0.0513955	0.113756	UP
Cdh15	ENSMUSG00000031962	cadherin 15 [Source:MGI Symbol;Acc:MGI:106672]	2.17246	8.09043	16.1082	UP
Ddah1	ENSMUSG00000028194	dimethylarginine dimethylaminohydrolase 1 [Source:MGI Symbol;Acc:MGI:1916469]	2.17127	0.184493	0.407223	UP
Cacna2d3	ENSMUSG00000021991	calcium channel, voltage-dependent, alpha2/delta subunit 3 [Source:MGI Symbol;Acc:MGI:1338890]	2.17073	1.3221	2.60114	UP
Creb3l3	ENSMUSG00000035041	cAMP responsive element binding protein 3-like 3 [Source:MGI Symbol;Acc:MGI:2384786]	2.16955	1.75993	3.5494	UP
Csrnp3	ENSMUSG00000044647	cysteine-serine-rich nuclear protein 3 [Source:MGI Symbol;Acc:MGI:1925021]	2.16932	0.353941	0.647805	UP
Cyp2u1	ENSMUSG00000027983	cytochrome P450, family 2, subfamily u, polypeptide 1 [Source:MGI Symbol;Acc:MGI:1918769]	2.16657	0.480519	0.92866	UP
Vit	ENSMUSG00000024076	vitrin [Source:MGI Symbol;Acc:MGI:1921449]	2.16649	4.26748	9.19697	UP
Serpinh1	ENSMUSG00000070436	serine (or cysteine) peptidase inhibitor, clade H, member 1 [Source:MGI Symbol;Acc:MGI:88283]	2.15981	213.391	440.737	UP
Gm9869	ENSMUSG00000052143	predicted gene 9869 [Source:MGI Symbol;Acc:MGI:3642719]	2.15933	0.760995	1.51384	UP
Errfi1	ENSMUSG00000028967	ERBB receptor feedback inhibitor 1 [Source:MGI Symbol;Acc:MGI:1921405]	2.15718	6.02495	13.7846	UP
C1qtnf6	ENSMUSG00000022440	C1q and tumor necrosis factor related protein 6 [Source:MGI Symbol;Acc:MGI:1919959]	2.15594	31.4986	62.6068	UP
Magi2	ENSMUSG00000040003	membrane associated guanylate kinase, WW and PDZ domain containing 2 [Source:MGI Symbol;Acc:MGI:1354953]	2.15554	2.47116	5.0757	UP
Adam23	ENSMUSG00000025964	a disintegrin and metallopeptidase domain 23 [Source:MGI Symbol;Acc:MGI:1345162]	2.15538	0.103971	0.226715	UP
Dmrta1	ENSMUSG00000043753	doublesex and mab-3 related transcription factor like family A1 [Source:MGI Symbol;Acc:MGI:2653627]	2.15475	0.0663422	0.159157	UP
Gm16105	ENSMUSG00000084849	predicted gene 16105 [Source:MGI Symbol;Acc:MGI:3801737]	2.14828	0.788154	1.4768	UP
Dmp1	ENSMUSG00000029307	dentin matrix protein 1 [Source:MGI Symbol;Acc:MGI:94910]	2.14746	135.999	303.758	UP
Col5a1	ENSMUSG00000026837	collagen, type V, alpha 1 [Source:MGI Symbol;Acc:MGI:88457]	2.14656	37.5557	76.969	UP
Lum	ENSMUSG00000036446	lumican [Source:MGI Symbol;Acc:MGI:109347]	2.14589	127.617	272.674	UP
Pdgfa	ENSMUSG00000025856	platelet derived growth factor, alpha [Source:MGI Symbol;Acc:MGI:97527]	2.14565	7.14806	15.4409	UP
Boc	ENSMUSG00000022687	biregional cell adhesion molecule-related/down-regulated by oncogenes (Cdon) binding protein [Source:MGI Symbol;Acc:MGI:2151153]	2.14193	4.35169	8.68273	UP
Tsc22d1	ENSMUSG00000022010	TSC22 domain family, member 1 [Source:MGI Symbol;Acc:MGI:109127]	2.14163	33.0294	70.0208	UP
Bambi	ENSMUSG00000024232	BMP and activin membrane-bound inhibitor, homolog (Xenopus laevis) [Source:MGI Symbol;Acc:MGI:1915260]	2.13977	14.1724	29.4044	UP
Sorcs2	ENSMUSG00000029093	sortilin-related VPS10 domain containing receptor 2 [Source:MGI Symbol;Acc:MGI:1932289]	2.13841	1.82836	3.78354	UP
Wasf1	ENSMUSG00000019831	WAS protein family, member 1 [Source:MGI Symbol;Acc:MGI:1890563]	2.13775	0.244977	0.500554	UP
Gm16159	ENSMUSG00000086134	predicted gene 16159 [Source:MGI Symbol;Acc:MGI:3801949]	2.13575	1.63405	3.3645	UP
Pyroxd2	ENSMUSG00000060224	pyridine nucleotide-disulphide oxidoreductase domain 2 [Source:MGI Symbol;Acc:MGI:1921830]	2.13537	3.48825	7.44041	UP
Klf12	ENSMUSG00000072294	Kruppel-like factor 12 [Source:MGI Symbol;Acc:MGI:1333796]	2.13356	0.434364	0.836933	UP
Jph1	ENSMUSG00000042686	junctophilin 1 [Source:MGI Symbol;Acc:MGI:1891495]	2.13314	0.600833	1.11302	UP
Etl4	ENSMUSG00000036617	enhancer trap locus 4 [Source:MGI Symbol;Acc:MGI:95454]	2.1327	1.86895	3.9192	UP
Tyro3	ENSMUSG00000027298	TYRO3 protein tyrosine kinase 3 [Source:MGI Symbol;Acc:MGI:104294]	2.12565	0.529492	1.09911	UP
Irx6	ENSMUSG00000031738	Iroquois related homeobox 6 (Drosophila) [Source:MGI Symbol;Acc:MGI:1927642]	2.12502	1.51835	3.08492	UP
Lgr6	ENSMUSG00000042793	leucine-rich repeat-containing G protein-coupled receptor 6 [Source:MGI Symbol;Acc:MGI:2441805]	2.12344	1.15717	2.43204	UP
Gm16364	ENSMUSG00000087014	predicted gene 16364 [Source:MGI Symbol;Acc:MGI:3840142]	2.11683	0.347751	0.66517	UP
Dync1i1	ENSMUSG00000029757	dynein cytoplasmic 1 intermediate chain 1 [Source:MGI Symbol;Acc:MGI:107743]	2.11415	0.694684	1.41246	UP
Gsg1	ENSMUSG00000030206	germ cell-specific gene 1 [Source:MGI Symbol;Acc:MGI:1194499]	2.11397	0.500495	1.0742	UP
Chmp4c	ENSMUSG00000027536	charged multivesicular body protein 4C [Source:MGI Symbol;Acc:MGI:1913621]	2.11221	0.665	1.34783	UP
Pvrl3	ENSMUSG00000022656	poliovirus receptor-related 3 [Source:MGI Symbol;Acc:MGI:1930171]	2.11191	0.639722	1.31795	UP
Cd209g	ENSMUSG00000079168	CD209g antigen [Source:MGI Symbol;Acc:MGI:1917442]	2.10899	0.695073	1.57679	UP
Irs1	ENSMUSG00000055980	insulin receptor substrate 1 [Source:MGI Symbol;Acc:MGI:99454]	2.10605	4.71955	9.79961	UP
5730596B20Rik	ENSMUSG00000056468	RIKEN cDNA 5730596B20 gene [Source:MGI Symbol;Acc:MGI:1924830]	2.10552	0.121245	0.234356	UP
Rgnef	ENSMUSG00000021662	Rho-guanine nucleotide exchange factor [Source:MGI Symbol;Acc:MGI:1346016]	2.10474	0.811575	1.68442	UP
Nxph3	ENSMUSG00000046719	neurexophilin 3 [Source:MGI Symbol;Acc:MGI:1336188]	2.10418	0.333094	0.701405	UP
Ablim2	ENSMUSG00000029095	actin-binding LIM protein 2 [Source:MGI Symbol;Acc:MGI:2385758]	2.10188	0.403945	0.777248	UP
Lepre1	ENSMUSG00000028641	leprecan 1 [Source:MGI Symbol;Acc:MGI:1888921]	2.10006	13.3579	26.4797	UP
Cdcp1	ENSMUSG00000035498	CUB domain containing protein 1 [Source:MGI Symbol;Acc:MGI:2442010]	2.09727	0.0738216	0.160454	UP
Psd3	ENSMUSG00000030465	pleckstrin and Sec7 domain containing 3 [Source:MGI Symbol;Acc:MGI:1918215]	2.09296	1.75934	3.54188	UP
Sfrp2	ENSMUSG00000027996	secreted frizzled-related protein 2 [Source:MGI Symbol;Acc:MGI:108078]	2.0911	1.05375	2.05144	UP
Hoxc5	ENSMUSG00000022485	homeobox C5 [Source:MGI Symbol;Acc:MGI:96196]	2.08846	0.536967	1.06284	UP
Ptgis	ENSMUSG00000017969	prostaglandin I2 (prostacyclin) synthase [Source:MGI Symbol;Acc:MGI:1097156]	2.08607	37.1502	74.2088	UP
Dlx6as	ENSMUSG00000094868	No description	2.08481	0.537446	1.10576	UP
Dnm1	ENSMUSG00000026825	dynamin 1 [Source:MGI Symbol;Acc:MGI:107384]	2.08415	3.01848	6.17644	UP
Nrp2	ENSMUSG00000025969	neuropilin 2 [Source:MGI Symbol;Acc:MGI:1100492]	2.0837	22.0902	45.2757	UP
Lyplal1	ENSMUSG00000039246	lysophospholipase-like 1 [Source:MGI Symbol;Acc:MGI:2385115]	2.07984	0.610352	1.22553	UP
Pard6g	ENSMUSG00000056214	par-6 partitioning defective 6 homolog gamma (C. elegans) [Source:MGI Symbol;Acc:MGI:2135606]	2.07976	11.3019	22.2997	UP
Tmem182	ENSMUSG00000079588	transmembrane protein 182 [Source:MGI Symbol;Acc:MGI:1923725]	2.07972	2.43042	4.3489	UP
Dpysl4	ENSMUSG00000025478	dihydropyrimidinase-like 4 [Source:MGI Symbol;Acc:MGI:1349764]	2.07949	0.116859	0.2492	UP
Fgf9	ENSMUSG00000021974	fibroblast growth factor 9 [Source:MGI Symbol;Acc:MGI:104723]	2.07923	0.234132	0.498658	UP
Gm14236	ENSMUSG00000086411	predicted gene 14236 [Source:MGI Symbol;Acc:MGI:3651467]	2.07921	0.41726	0.80841	UP
Gm13372	ENSMUSG00000086560	predicted gene 13372 [Source:MGI Symbol;Acc:MGI:3650806]	2.07873	9.92377	20.2021	UP
A830082K12Rik	ENSMUSG00000087143	RIKEN cDNA A830082K12 gene [Source:MGI Symbol;Acc:MGI:2443527]	2.07754	0.0936852	0.201237	UP
Fam83h	ENSMUSG00000046761	family with sequence similarity 83, member H [Source:MGI Symbol;Acc:MGI:2145900]	2.07692	0.414769	0.827825	UP
Kcnh1	ENSMUSG00000058248	potassium voltage-gated channel, subfamily H (eag-related), member 1 [Source:MGI Symbol;Acc:MGI:1341721]	2.07124	0.521359	1.17848	UP
Pcdhb8	ENSMUSG00000045876	protocadherin beta 8 [Source:MGI Symbol;Acc:MGI:2136742]	2.06843	0.16159	0.325247	UP
Wisp1	ENSMUSG00000005124	WNT1 inducible signaling pathway protein 1 [Source:MGI Symbol;Acc:MGI:1197008]	2.06662	31.5615	62.6525	UP
Ptprd	ENSMUSG00000028399	protein tyrosine phosphatase, receptor type, D [Source:MGI Symbol;Acc:MGI:97812]	2.06212	4.03007	8.02175	UP
Pitx1	ENSMUSG00000021506	paired-like homeodomain transcription factor 1 [Source:MGI Symbol;Acc:MGI:107374]	2.06002	0.997677	1.94463	UP
Ihh	ENSMUSG00000006538	Indian hedgehog [Source:MGI Symbol;Acc:MGI:96533]	2.05953	0.446808	0.957585	UP
Mtap1a	ENSMUSG00000027254	microtubule-associated protein 1 A [Source:MGI Symbol;Acc:MGI:1306776]	2.05925	0.914808	1.83315	UP
Cd109	ENSMUSG00000046186	CD109 antigen [Source:MGI Symbol;Acc:MGI:2445221]	2.05594	8.62944	17.8561	UP
Hoxc9	ENSMUSG00000036139	homeobox C9 [Source:MGI Symbol;Acc:MGI:96199]	2.05118	0.801511	1.48899	UP
AI317395	ENSMUSG00000038522	expressed sequence AI317395 [Source:MGI Symbol;Acc:MGI:2143575]	2.05054	0.326783	0.662924	UP
Fkbp10	ENSMUSG00000001555	FK506 binding protein 10 [Source:MGI Symbol;Acc:MGI:104769]	2.04923	34.8136	67.5633	UP
Gm15557	ENSMUSG00000078972	predicted gene 15557 [Source:MGI Symbol;Acc:MGI:3783006]	2.04649	0.191283	0.379725	UP
C2cd4c	ENSMUSG00000045912	C2 calcium-dependent domain containing 4C [Source:MGI Symbol;Acc:MGI:2685084]	2.04527	0.155347	0.285535	UP
Gm20554	ENSMUSG00000093587	predicted gene, 20554 [Source:MGI Symbol;Acc:MGI:5295661]	2.04405	0.0658237	0.124107	UP
Gramd2	ENSMUSG00000074259	GRAM domain containing 2 [Source:MGI Symbol;Acc:MGI:3528937]	2.04346	0.825249	1.61294	UP
Gm8300	ENSMUSG00000079034	predicted gene 8300 [Source:MGI Symbol;Acc:MGI:3643794]	2.04173	0.418087	1.04643	UP
Ehf	ENSMUSG00000012350	ets homologous factor [Source:MGI Symbol;Acc:MGI:1270840]	2.03976	0.381282	0.729448	UP
Phospho1	ENSMUSG00000050860	phosphatase, orphan 1 [Source:MGI Symbol;Acc:MGI:2447348]	2.03851	65.9038	120.988	UP
Tmem200a	ENSMUSG00000049420	transmembrane protein 200A [Source:MGI Symbol;Acc:MGI:1924470]	2.03311	0.273931	0.50028	UP
Cgref1	ENSMUSG00000029161	cell growth regulator with EF hand domain 1 [Source:MGI Symbol;Acc:MGI:1915817]	2.03293	35.9886	65.3194	UP
Ramp3	ENSMUSG00000041046	receptor (calcitonin) activity modifying protein 3 [Source:MGI Symbol;Acc:MGI:1860292]	2.03017	1.9697	3.8063	UP
Hunk	ENSMUSG00000053414	hormonally upregulated Neu-associated kinase [Source:MGI Symbol;Acc:MGI:1347352]	2.02777	0.643785	1.31766	UP
Gm14306	ENSMUSG00000078879	predicted gene 14306 [Source:MGI Symbol;Acc:MGI:3805542]	2.02735	0.123778	0.246402	UP
Loxl4	ENSMUSG00000025185	lysyl oxidase-like 4 [Source:MGI Symbol;Acc:MGI:1914823]	2.02704	4.62978	8.92588	UP
Phex	ENSMUSG00000057457	phosphate regulating gene with homologies to endopeptidases on the X chromosome (hypophosphatemia, vitamin D resistant rickets) [Source:MGI Symbol;Acc:MGI:107489]	2.02498	24.2608	47.389	UP
Cdkn1a	ENSMUSG00000023067	cyclin-dependent kinase inhibitor 1A (P21) [Source:MGI Symbol;Acc:MGI:104556]	2.02458	19.7341	39.9445	UP
9330171B17Rik	ENSMUSG00000039133	RIKEN cDNA 9330171B17 gene [Source:MGI Symbol;Acc:MGI:3696417]	2.02361	0.452404	0.863385	UP
Gm12002	ENSMUSG00000086584	predicted gene 12002 [Source:MGI Symbol;Acc:MGI:3651521]	2.02289	0.121623	0.271528	UP
Hspb2	ENSMUSG00000038086	heat shock protein 2 [Source:MGI Symbol;Acc:MGI:1916503]	2.02044	2.03838	3.94353	UP
Fam78b	ENSMUSG00000060568	family with sequence similarity 78, member B [Source:MGI Symbol;Acc:MGI:2443050]	2.01824	5.21124	9.96684	UP
Egr3	ENSMUSG00000033730	early growth response 3 [Source:MGI Symbol;Acc:MGI:1306780]	2.01479	6.28285	13.0759	UP
Bcan	ENSMUSG00000004892	brevican [Source:MGI Symbol;Acc:MGI:1096385]	2.01349	1.33209	2.37351	UP
Neu2	ENSMUSG00000079434	neuraminidase 2 [Source:MGI Symbol;Acc:MGI:1344417]	2.01187	0.107428	0.209551	UP
Gm20398	ENSMUSG00000092585	predicted gene 20398 [Source:MGI Symbol;Acc:MGI:5141863]	2.01128	1.40367	2.58663	UP
Podxl2	ENSMUSG00000033152	podocalyxin-like 2 [Source:MGI Symbol;Acc:MGI:2442488]	2.01118	3.25635	6.07875	UP
Pdk4	ENSMUSG00000019577	pyruvate dehydrogenase kinase, isoenzyme 4 [Source:MGI Symbol;Acc:MGI:1351481]	2.01045	8.08531	15.961	UP
Hoxc8	ENSMUSG00000001657	homeobox C8 [Source:MGI Symbol;Acc:MGI:96198]	2.00468	0.456175	0.890029	UP
Slc12a8	ENSMUSG00000035506	solute carrier family 12 (potassium/chloride transporters), member 8 [Source:MGI Symbol;Acc:MGI:2443672]	2.00424	0.192646	0.393055	UP
4921518J05Rik	ENSMUSG00000089968	RIKEN cDNA 4921518J05 gene [Source:MGI Symbol;Acc:MGI:1918162]	2.00403	1.09182	2.02965	UP
Fkbp14	ENSMUSG00000038074	FK506 binding protein 14 [Source:MGI Symbol;Acc:MGI:2387639]	2.00298	4.24821	8.27456	UP
Mtap1b	ENSMUSG00000052727	microtubule-associated protein 1B [Source:MGI Symbol;Acc:MGI:1306778]	2.00189	0.924598	1.8075	UP
Atf5	ENSMUSG00000038539	activating transcription factor 5 [Source:MGI Symbol;Acc:MGI:2141857]	2.00093	10.3935	21.4114	UP
Ppfia2	ENSMUSG00000053825	protein tyrosine phosphatase, receptor type, f polypeptide (PTPRF), interacting protein (liprin), alpha 2 [Source:MGI Symbol;Acc:MGI:2443834]	2.00063	1.69708	3.17089	UP
Wisp2	ENSMUSG00000027656	WNT1 inducible signaling pathway protein 2 [Source:MGI Symbol;Acc:MGI:1328326]	2.00339	6.3853	3.39802	DOWN
Ccrn4l	ENSMUSG00000023087	CCR4 carbon catabolite repression 4-like (S. cerevisiae) [Source:MGI Symbol;Acc:MGI:109382]	2.00447	3.18562	1.60202	DOWN
Tnf	ENSMUSG00000024401	tumor necrosis factor [Source:MGI Symbol;Acc:MGI:104798]	2.00662	2.54642	1.30933	DOWN
Naip1	ENSMUSG00000021640	NLR family, apoptosis inhibitory protein 1 [Source:MGI Symbol;Acc:MGI:1298223]	2.00839	0.470469	0.234244	DOWN
Gm20507	ENSMUSG00000092412	predicted gene 20507 [Source:MGI Symbol;Acc:MGI:5141972]	2.00845	34.7686	17.0813	DOWN
Mrgpra2b	ENSMUSG00000096719	MAS-related GPR, member A2B [Source:MGI Symbol;Acc:MGI:3033098]	2.00855	13.8194	6.83225	DOWN
Clec9a	ENSMUSG00000046080	C-type lectin domain family 9, member a [Source:MGI Symbol;Acc:MGI:2444608]	2.01113	2.73981	1.35221	DOWN
Spint2	ENSMUSG00000074227	serine protease inhibitor, Kunitz type 2 [Source:MGI Symbol;Acc:MGI:1338031]	2.01163	13.0951	6.512	DOWN
Glipr2	ENSMUSG00000028480	GLI pathogenesis-related 2 [Source:MGI Symbol;Acc:MGI:1917770]	2.01287	29.2877	14.4531	DOWN
Apol11b	ENSMUSG00000091694	apolipoprotein L 11b [Source:MGI Symbol;Acc:MGI:3036248]	2.01478	20.7127	10.1388	DOWN
Crlf2	ENSMUSG00000033467	cytokine receptor-like factor 2 [Source:MGI Symbol;Acc:MGI:1889506]	2.01588	18.0108	9.06326	DOWN
Miip	ENSMUSG00000029022	migration and invasion inhibitory protein [Source:MGI Symbol;Acc:MGI:106506]	2.01597	9.13594	4.60715	DOWN
Trim10	ENSMUSG00000073400	tripartite motif-containing 10 [Source:MGI Symbol;Acc:MGI:1338757]	2.01654	42.7996	21.1775	DOWN
Rdh12	ENSMUSG00000021123	retinol dehydrogenase 12 [Source:MGI Symbol;Acc:MGI:1925224]	2.01687	7.30746	3.63746	DOWN
Gm11724	ENSMUSG00000087669	predicted gene 11724 [Source:MGI Symbol;Acc:MGI:3650123]	2.01877	5.09379	2.53763	DOWN
Gda	ENSMUSG00000058624	guanine deaminase [Source:MGI Symbol;Acc:MGI:95678]	2.01956	36.3764	17.7989	DOWN
Lsp1	ENSMUSG00000018819	lymphocyte specific 1 [Source:MGI Symbol;Acc:MGI:96832]	2.01981	36.8106	18.1628	DOWN
Elane	ENSMUSG00000020125	elastase, neutrophil expressed [Source:MGI Symbol;Acc:MGI:2679229]	2.02104	542.558	269.558	DOWN
Aqp9	ENSMUSG00000032204	aquaporin 9 [Source:MGI Symbol;Acc:MGI:1891066]	2.02208	4.12596	2.02374	DOWN
Plk1	ENSMUSG00000030867	polo-like kinase 1 (Drosophila) [Source:MGI Symbol;Acc:MGI:97621]	2.02218	26.034	12.8873	DOWN
Ceacam2	ENSMUSG00000054385	carcinoembryonic antigen-related cell adhesion molecule 2 [Source:MGI Symbol;Acc:MGI:1347246]	2.02237	7.38635	3.51789	DOWN
Aatk	ENSMUSG00000025375	apoptosis-associated tyrosine kinase [Source:MGI Symbol;Acc:MGI:1197518]	2.02406	3.8477	1.90401	DOWN
Agpat9	ENSMUSG00000029314	1-acylglycerol-3-phosphate O-acyltransferase 9 [Source:MGI Symbol;Acc:MGI:3603816]	2.02525	2.14111	1.03676	DOWN
S100a4	ENSMUSG00000001020	S100 calcium binding protein A4 [Source:MGI Symbol;Acc:MGI:1330282]	2.02566	70.8572	35.0814	DOWN
Dfna5	ENSMUSG00000029821	deafness, autosomal dominant 5 (human) [Source:MGI Symbol;Acc:MGI:1889850]	2.02604	3.53573	1.74589	DOWN
Sh3bgrl3	ENSMUSG00000028843	SH3 domain binding glutamic acid-rich protein-like 3 [Source:MGI Symbol;Acc:MGI:1920973]	2.02817	187.804	92.2987	DOWN
S100a11	ENSMUSG00000027907	S100 calcium binding protein A11 (calgizzarin) [Source:MGI Symbol;Acc:MGI:1338798]	2.02876	447.746	220.418	DOWN
Atp1a3	ENSMUSG00000040907	ATPase, Na+/K+ transporting, alpha 3 polypeptide [Source:MGI Symbol;Acc:MGI:88107]	2.02898	10.3288	5.06735	DOWN
Mrgpra2a	ENSMUSG00000093973	MAS-related GPR, member A2A [Source:MGI Symbol;Acc:MGI:3821888]	2.02933	11.484	5.61451	DOWN
Cldn15	ENSMUSG00000001739	claudin 15 [Source:MGI Symbol;Acc:MGI:1913103]	2.03346	11.2423	5.51289	DOWN
Gm12977	ENSMUSG00000085009	predicted gene 12977 [Source:MGI Symbol;Acc:MGI:3650699]	2.03409	5.46823	2.67891	DOWN
Ccr1	ENSMUSG00000025804	chemokine (C-C motif) receptor 1 [Source:MGI Symbol;Acc:MGI:104618]	2.03419	20.6092	10.1651	DOWN
Fam54a	ENSMUSG00000019992	family with sequence similarity 54, member A [Source:MGI Symbol;Acc:MGI:1919054]	2.03581	6.20659	3.07185	DOWN
Cybb	ENSMUSG00000015340	cytochrome b-245, beta polypeptide [Source:MGI Symbol;Acc:MGI:88574]	2.03645	82.0915	40.5095	DOWN
Arl11	ENSMUSG00000043157	ADP-ribosylation factor-like 11 [Source:MGI Symbol;Acc:MGI:2444054]	2.03896	11.4814	5.58589	DOWN
Tacstd2	ENSMUSG00000051397	tumor-associated calcium signal transducer 2 [Source:MGI Symbol;Acc:MGI:1861606]	2.03903	2.74211	1.33325	DOWN
Fut7	ENSMUSG00000036587	fucosyltransferase 7 [Source:MGI Symbol;Acc:MGI:107692]	2.04056	3.75348	1.83574	DOWN
6530402F18Rik	ENSMUSG00000079499	RIKEN cDNA 6530402F18 gene [Source:MGI Symbol;Acc:MGI:1923470]	2.04182	5.78022	2.82542	DOWN
Pik3cd	ENSMUSG00000039936	phosphatidylinositol 3-kinase catalytic delta polypeptide [Source:MGI Symbol;Acc:MGI:1098211]	2.04261	24.272	11.8707	DOWN
D6Mm5e	ENSMUSG00000030041	DNA segment, Chr 6, Miriam Meisler 5, expressed [Source:MGI Symbol;Acc:MGI:1315200]	2.04356	1.14573	0.562229	DOWN
Slpi	ENSMUSG00000017002	secretory leukocyte peptidase inhibitor [Source:MGI Symbol;Acc:MGI:109297]	2.0452	56.6514	26.9888	DOWN
Stmn2	ENSMUSG00000027500	stathmin-like 2 [Source:MGI Symbol;Acc:MGI:98241]	2.04546	0.734417	0.366962	DOWN
Bzrap1	ENSMUSG00000034156	benzodiazepine receptor associated protein 1 [Source:MGI Symbol;Acc:MGI:2450877]	2.05244	4.63705	2.26115	DOWN
Lcp1	ENSMUSG00000021998	lymphocyte cytosolic protein 1 [Source:MGI Symbol;Acc:MGI:104808]	2.05498	71.9702	34.8623	DOWN
Lilrb3	ENSMUSG00000058818	leukocyte immunoglobulin-like receptor, subfamily B (with TM and ITIM domains), member 3 [Source:MGI Symbol;Acc:MGI:894311]	2.05507	29.9128	14.3534	DOWN
Ly75	ENSMUSG00000026980	lymphocyte antigen 75 [Source:MGI Symbol;Acc:MGI:106662]	2.0559	4.5668	2.22882	DOWN
Abca13	ENSMUSG00000004668	ATP-binding cassette, sub-family A (ABC1), member 13 [Source:MGI Symbol;Acc:MGI:2388707]	2.05635	1.66276	0.805356	DOWN
Siglece	ENSMUSG00000030474	sialic acid binding Ig-like lectin E [Source:MGI Symbol;Acc:MGI:1932475]	2.05681	16.8731	8.07712	DOWN
CAAA01077335.1	ENSMUSG00000094840	Putative uncharacterized protein [Source:UniProtKB/TrEMBL;Acc:Q3U5A2]	2.05807	1.03165	0.470944	DOWN
6330409D20Rik	ENSMUSG00000009551	RIKEN cDNA 6330409D20 gene [Source:MGI Symbol;Acc:MGI:1917980]	2.05843	1.07189	0.53621	DOWN
Celsr3	ENSMUSG00000023473	cadherin, EGF LAG seven-pass G-type receptor 3 (flamingo homolog, Drosophila) [Source:MGI Symbol;Acc:MGI:1858236]	2.05913	1.13249	0.553511	DOWN
Fmo5	ENSMUSG00000028088	flavin containing monooxygenase 5 [Source:MGI Symbol;Acc:MGI:1310004]	2.06152	5.099	2.45357	DOWN
Dnahc6	ENSMUSG00000052861	dynein, axonemal, heavy chain 6 [Source:MGI Symbol;Acc:MGI:107744]	2.06246	0.193882	0.0923013	DOWN
Ltb4r1	ENSMUSG00000046908	leukotriene B4 receptor 1 [Source:MGI Symbol;Acc:MGI:1309472]	2.06385	39.986	19.2789	DOWN
Gm11714	ENSMUSG00000087113	predicted gene 11714 [Source:MGI Symbol;Acc:MGI:3649214]	2.0669	1.16462	0.555469	DOWN
Kif11	ENSMUSG00000012443	kinesin family member 11 [Source:MGI Symbol;Acc:MGI:1098231]	2.0706	25.9347	12.3964	DOWN
4933413G19Rik	ENSMUSG00000079304	RIKEN cDNA 4933413G19 gene [Source:MGI Symbol;Acc:MGI:1918399]	2.07492	1.67799	0.80849	DOWN
Sirpb1a	ENSMUSG00000095788	signal-regulatory protein beta 1A [Source:MGI Symbol;Acc:MGI:2444824]	2.07818	4.22153	2.01025	DOWN
Ncf2	ENSMUSG00000026480	neutrophil cytosolic factor 2 [Source:MGI Symbol;Acc:MGI:97284]	2.08087	63.9589	30.4131	DOWN
Itgad	ENSMUSG00000070369	integrin, alpha D [Source:MGI Symbol;Acc:MGI:3578624]	2.0846	3.75383	1.93513	DOWN
Atp8a2	ENSMUSG00000021983	ATPase, aminophospholipid transporter-like, class I, type 8A, member 2 [Source:MGI Symbol;Acc:MGI:1354710]	2.08823	0.201171	0.0962138	DOWN
Rps6ka1	ENSMUSG00000003644	ribosomal protein S6 kinase polypeptide 1 [Source:MGI Symbol;Acc:MGI:104558]	2.08885	41.7772	19.8856	DOWN
Asprv1	ENSMUSG00000033508	aspartic peptidase, retroviral-like 1 [Source:MGI Symbol;Acc:MGI:1915105]	2.08988	10.0179	4.79402	DOWN
Klf5	ENSMUSG00000005148	Kruppel-like factor 5 [Source:MGI Symbol;Acc:MGI:1338056]	2.09277	3.33295	1.58768	DOWN
Hp	ENSMUSG00000031722	haptoglobin [Source:MGI Symbol;Acc:MGI:96211]	2.09433	318.808	150.315	DOWN
Clec4g	ENSMUSG00000074491	C-type lectin domain family 4, member g [Source:MGI Symbol;Acc:MGI:1923113]	2.09495	0.553476	0.268588	DOWN
Lgals3	ENSMUSG00000050335	lectin, galactose binding, soluble 3 [Source:MGI Symbol;Acc:MGI:96778]	2.09607	64.5968	30.7418	DOWN
Hk3	ENSMUSG00000025877	hexokinase 3 [Source:MGI Symbol;Acc:MGI:2670962]	2.09666	54.5364	25.9005	DOWN
Dgat1	ENSMUSG00000022555	diacylglycerol O-acyltransferase 1 [Source:MGI Symbol;Acc:MGI:1333825]	2.09725	27.3459	12.9853	DOWN
Arhgdib	ENSMUSG00000030220	Rho, GDP dissociation inhibitor (GDI) beta [Source:MGI Symbol;Acc:MGI:101940]	2.09877	275.973	130.924	DOWN
Rap1gap2	ENSMUSG00000038807	RAP1 GTPase activating protein 2 [Source:MGI Symbol;Acc:MGI:3028623]	2.09927	6.59431	3.15492	DOWN
Gm15448	ENSMUSG00000074419	predicted gene 15448 [Source:MGI Symbol;Acc:MGI:3705216]	2.10351	0.504911	0.249419	DOWN
Lmo1	ENSMUSG00000036111	LIM domain only 1 [Source:MGI Symbol;Acc:MGI:102812]	2.10466	5.10261	2.43476	DOWN
Gsto1	ENSMUSG00000025068	glutathione S-transferase omega 1 [Source:MGI Symbol;Acc:MGI:1342273]	2.10542	13.5908	6.50145	DOWN
Pram1	ENSMUSG00000032739	PML-RAR alpha-regulated adaptor molecule 1 [Source:MGI Symbol;Acc:MGI:3576625]	2.10573	38.3753	17.9321	DOWN
Gm13157	ENSMUSG00000078495	predicted gene 13157 [Source:MGI Symbol;Acc:MGI:3651978]	2.10951	6.97753	3.26271	DOWN
6030468B19Rik	ENSMUSG00000025573	RIKEN cDNA 6030468B19 gene [Source:MGI Symbol;Acc:MGI:1924977]	2.11038	3.1908	1.63676	DOWN
Ipcef1	ENSMUSG00000064065	interaction protein for cytohesin exchange factors 1 [Source:MGI Symbol;Acc:MGI:2444159]	2.1104	3.02553	1.42395	DOWN
Nkg7	ENSMUSG00000004612	natural killer cell group 7 sequence [Source:MGI Symbol;Acc:MGI:1931250]	2.11081	48.0308	22.9	DOWN
B430306N03Rik	ENSMUSG00000043740	RIKEN cDNA B430306N03 gene [Source:MGI Symbol;Acc:MGI:2443478]	2.11088	9.93788	4.71496	DOWN
F13a1	ENSMUSG00000039109	coagulation factor XIII, A1 subunit [Source:MGI Symbol;Acc:MGI:1921395]	2.11413	55.3815	26.4959	DOWN
Jph3	ENSMUSG00000025318	junctophilin 3 [Source:MGI Symbol;Acc:MGI:1891497]	2.11507	0.276922	0.138568	DOWN
Bmx	ENSMUSG00000031377	BMX non-receptor tyrosine kinase [Source:MGI Symbol;Acc:MGI:1101778]	2.11527	5.06233	2.33837	DOWN
Pilrb2	ENSMUSG00000066682	paired immunoglobin-like type 2 receptor beta 2 [Source:MGI Symbol;Acc:MGI:2450535]	2.11871	16.4086	7.57439	DOWN
Frrs1	ENSMUSG00000033386	ferric-chelate reductase 1 [Source:MGI Symbol;Acc:MGI:108076]	2.12013	6.32442	3.00461	DOWN
Ugt1a7c	ENSMUSG00000090124	UDP glucuronosyltransferase 1 family, polypeptide A7C [Source:MGI Symbol;Acc:MGI:3032636]	2.121	9.22851	4.36086	DOWN
Adora2b	ENSMUSG00000018500	adenosine A2b receptor [Source:MGI Symbol;Acc:MGI:99403]	2.12237	1.14459	0.561282	DOWN
Ugt1a6a	ENSMUSG00000054545	UDP glucuronosyltransferase 1 family, polypeptide A6A [Source:MGI Symbol;Acc:MGI:2137698]	2.12369	3.72967	1.74981	DOWN
4930431P03Rik	ENSMUSG00000075042	RIKEN cDNA 4930431P03 gene [Source:MGI Symbol;Acc:MGI:1921145]	2.12638	0.885688	0.412258	DOWN
Ankrd37	ENSMUSG00000050914	ankyrin repeat domain 37 [Source:MGI Symbol;Acc:MGI:3603344]	2.12685	2.06962	1.01823	DOWN
Chi3l7	ENSMUSG00000043873	chitinase 3-like 7 [Source:MGI Symbol;Acc:MGI:2676649]	2.12965	2.52755	1.1704	DOWN
Ctsg	ENSMUSG00000040314	cathepsin G [Source:MGI Symbol;Acc:MGI:88563]	2.13006	185.984	88.0404	DOWN
Orm1	ENSMUSG00000039196	orosomucoid 1 [Source:MGI Symbol;Acc:MGI:97443]	2.13157	12.6393	5.89222	DOWN
Ugt1a6b	ENSMUSG00000090145	UDP glucuronosyltransferase 1 family, polypeptide A6B [Source:MGI Symbol;Acc:MGI:3580629]	2.13425	7.92504	3.7032	DOWN
Tmc8	ENSMUSG00000050106	transmembrane channel-like gene family 8 [Source:MGI Symbol;Acc:MGI:2669037]	2.13468	11.3972	5.29933	DOWN
Pygl	ENSMUSG00000021069	liver glycogen phosphorylase [Source:MGI Symbol;Acc:MGI:97829]	2.13628	60.0846	27.7401	DOWN
S100a6	ENSMUSG00000001025	S100 calcium binding protein A6 (calcyclin) [Source:MGI Symbol;Acc:MGI:1339467]	2.13645	161.411	74.4784	DOWN
2410004A20Rik	ENSMUSG00000092622	RIKEN cDNA 2410004A20 gene [Source:MGI Symbol;Acc:MGI:1914241]	2.13789	1.35396	0.643567	DOWN
Krt80	ENSMUSG00000037185	keratin 80 [Source:MGI Symbol;Acc:MGI:1921377]	2.13973	4.41573	2.07476	DOWN
1810011H11Rik	ENSMUSG00000041707	RIKEN cDNA 1810011H11 gene [Source:MGI Symbol;Acc:MGI:1916319]	2.14045	5.55054	2.67237	DOWN
Gm1337	ENSMUSG00000078137	predicted gene 1337 [Source:MGI Symbol;Acc:MGI:2686183]	2.14162	0.174652	0.0847009	DOWN
A530064D06Rik	ENSMUSG00000043939	RIKEN cDNA A530064D06 gene [Source:MGI Symbol;Acc:MGI:2443476]	2.14368	7.98463	3.98824	DOWN
Ms4a3	ENSMUSG00000024681	membrane-spanning 4-domains, subfamily A, member 3 [Source:MGI Symbol;Acc:MGI:2158468]	2.14441	93.7615	43.804	DOWN
Ugt1a2	ENSMUSG00000090171	UDP glucuronosyltransferase 1 family, polypeptide A2 [Source:MGI Symbol;Acc:MGI:3576049]	2.14494	8.49602	3.95011	DOWN
Ugt1a9	ENSMUSG00000090175	UDP glucuronosyltransferase 1 family, polypeptide A9 [Source:MGI Symbol;Acc:MGI:3576092]	2.14564	8.58075	3.98798	DOWN
Ugt1a8	ENSMUSG00000089675	UDP glucuronosyltransferase 1 family, polypeptide A8 [Source:MGI Symbol;Acc:MGI:3576090]	2.14585	8.43498	3.92173	DOWN
Ugt1a10	ENSMUSG00000090165	UDP glycosyltransferase 1 family, polypeptide A10 [Source:MGI Symbol;Acc:MGI:3580642]	2.14655	8.2893	3.85528	DOWN
Ugt1a5	ENSMUSG00000089943	UDP glucuronosyltransferase 1 family, polypeptide A5 [Source:MGI Symbol;Acc:MGI:3032634]	2.14726	8.53659	3.96445	DOWN
Mgam	ENSMUSG00000068587	maltase-glucoamylase [Source:MGI Symbol;Acc:MGI:1203495]	2.14783	2.43566	1.1644	DOWN
Pnpla1	ENSMUSG00000043286	patatin-like phospholipase domain containing 1 [Source:MGI Symbol;Acc:MGI:3617850]	2.14921	0.467669	0.216986	DOWN
Ugt1a1	ENSMUSG00000089960	UDP glucuronosyltransferase 1 family, polypeptide A1 [Source:MGI Symbol;Acc:MGI:98898]	2.15032	8.49447	3.93824	DOWN
Mefv	ENSMUSG00000022534	Mediterranean fever [Source:MGI Symbol;Acc:MGI:1859396]	2.16223	8.18241	3.77609	DOWN
1700055N04Rik	ENSMUSG00000037263	RIKEN cDNA 1700055N04 gene [Source:MGI Symbol;Acc:MGI:1920708]	2.17131	1.72737	0.792666	DOWN
Trem1	ENSMUSG00000042265	triggering receptor expressed on myeloid cells 1 [Source:MGI Symbol;Acc:MGI:1930005]	2.17949	7.24387	3.34822	DOWN
Nexn	ENSMUSG00000039103	nexilin [Source:MGI Symbol;Acc:MGI:1916060]	2.17983	1.02476	0.440726	DOWN
Selplg	ENSMUSG00000048163	selectin, platelet (p-selectin) ligand [Source:MGI Symbol;Acc:MGI:106689]	2.18157	56.4007	26.0266	DOWN
Plaur	ENSMUSG00000046223	plasminogen activator, urokinase receptor [Source:MGI Symbol;Acc:MGI:97612]	2.18275	36.1367	16.6952	DOWN
Alox5ap	ENSMUSG00000060063	arachidonate 5-lipoxygenase activating protein [Source:MGI Symbol;Acc:MGI:107505]	2.18286	203.714	92.5281	DOWN
Gm20707	ENSMUSG00000093594	predicted gene 20707 [Source:MGI Symbol;Acc:MGI:5313154]	2.18429	1.27318	0.597552	DOWN
Serpinb1a	ENSMUSG00000044734	serine (or cysteine) peptidase inhibitor, clade B, member 1a [Source:MGI Symbol;Acc:MGI:1913472]	2.18856	91.6338	41.5269	DOWN
Chi3l1	ENSMUSG00000064246	chitinase 3-like 1 [Source:MGI Symbol;Acc:MGI:1340899]	2.18986	30.7102	14.1609	DOWN
Prss16	ENSMUSG00000006179	protease, serine, 16 (thymus) [Source:MGI Symbol;Acc:MGI:1859181]	2.19123	1.97333	0.916353	DOWN
G6pd2	ENSMUSG00000089992	glucose-6-phosphate dehydrogenase 2 [Source:MGI Symbol;Acc:MGI:105977]	2.19336	0.610891	0.278532	DOWN
Ngp	ENSMUSG00000032484	neutrophilic granule protein [Source:MGI Symbol;Acc:MGI:105983]	2.19441	2789.44	1258.54	DOWN
Ffar2	ENSMUSG00000051314	free fatty acid receptor 2 [Source:MGI Symbol;Acc:MGI:2441731]	2.19871	6.60221	2.98623	DOWN
0610040J01Rik	ENSMUSG00000060512	RIKEN cDNA 0610040J01 gene [Source:MGI Symbol;Acc:MGI:1923511]	2.20233	1.17125	0.553778	DOWN
Fgr	ENSMUSG00000028874	Gardner-Rasheed feline sarcoma viral (Fgr) oncogene homolog [Source:MGI Symbol;Acc:MGI:95527]	2.20371	23.8464	10.6987	DOWN
Syt15	ENSMUSG00000041479	synaptotagmin XV [Source:MGI Symbol;Acc:MGI:2442166]	2.20428	0.707218	0.338187	DOWN
AC238811.5	ENSMUSG00000095609	Putative uncharacterized protein [Source:UniProtKB/TrEMBL;Acc:Q3T9V6]	2.20432	2.76409	1.2738	DOWN
Spon2	ENSMUSG00000037379	spondin 2, extracellular matrix protein [Source:MGI Symbol;Acc:MGI:1923724]	2.20631	1.37456	0.660924	DOWN
Igj	ENSMUSG00000067149	immunoglobulin joining chain [Source:MGI Symbol;Acc:MGI:96493]	2.20789	109.269	50.4948	DOWN
Acpp	ENSMUSG00000032561	acid phosphatase, prostate [Source:MGI Symbol;Acc:MGI:1928480]	2.21621	2.63902	1.18878	DOWN
Hdc	ENSMUSG00000027360	histidine decarboxylase [Source:MGI Symbol;Acc:MGI:96062]	2.22409	18.4729	8.29273	DOWN
Gm17173	ENSMUSG00000090709	predicted gene 17173 [Source:MGI Symbol;Acc:MGI:4938000]	2.22499	0.485244	0.219767	DOWN
Ccl6	ENSMUSG00000018927	chemokine (C-C motif) ligand 6 [Source:MGI Symbol;Acc:MGI:98263]	2.23025	50.9061	22.5554	DOWN
AA467197	ENSMUSG00000033213	expressed sequence AA467197 [Source:MGI Symbol;Acc:MGI:3034182]	2.23029	10.4376	4.64635	DOWN
Il28ra	ENSMUSG00000062157	interleukin 28 receptor alpha [Source:MGI Symbol;Acc:MGI:2429859]	2.23935	4.5225	1.9795	DOWN
Prtn3	ENSMUSG00000057729	proteinase 3 [Source:MGI Symbol;Acc:MGI:893580]	2.24011	266.009	119.757	DOWN
4933424M12Rik	ENSMUSG00000087289	RIKEN cDNA 4933424M12 gene [Source:MGI Symbol;Acc:MGI:1914798]	2.24143	1.04226	0.455682	DOWN
Trem3	ENSMUSG00000041754	triggering receptor expressed on myeloid cells 3 [Source:MGI Symbol;Acc:MGI:1930003]	2.24308	44.6649	19.782	DOWN
Myo1f	ENSMUSG00000024300	myosin IF [Source:MGI Symbol;Acc:MGI:107711]	2.24477	41.1073	18.1793	DOWN
2210020M01Rik	ENSMUSG00000048442	RIKEN cDNA 2210020M01 gene [Source:MGI Symbol;Acc:MGI:1913778]	2.24777	11.331	5.1072	DOWN
Slc22a20	ENSMUSG00000037451	solute carrier family 22 (organic anion transporter), member 20 [Source:MGI Symbol;Acc:MGI:2685809]	2.24984	0.481389	0.194023	DOWN
Mapk13	ENSMUSG00000004864	mitogen-activated protein kinase 13 [Source:MGI Symbol;Acc:MGI:1346864]	2.25046	18.8739	8.14451	DOWN
Lilrb4	ENSMUSG00000062593	leukocyte immunoglobulin-like receptor, subfamily B, member 4 [Source:MGI Symbol;Acc:MGI:102701]	2.25135	50.749	22.5057	DOWN
Fgfbp3	ENSMUSG00000047632	fibroblast growth factor binding protein 3 [Source:MGI Symbol;Acc:MGI:1919764]	2.25135	1.66682	0.630171	DOWN
Cd300lf	ENSMUSG00000047798	CD300 antigen like family member F [Source:MGI Symbol;Acc:MGI:2442359]	2.2528	14.0068	6.2444	DOWN
Mmp27	ENSMUSG00000070323	matrix metallopeptidase 27 [Source:MGI Symbol;Acc:MGI:3039232]	2.25588	0.387385	0.177835	DOWN
1700010I14Rik	ENSMUSG00000023873	RIKEN cDNA 1700010I14 gene [Source:MGI Symbol;Acc:MGI:1914181]	2.25609	0.909409	0.404935	DOWN
Cacna1h	ENSMUSG00000024112	calcium channel, voltage-dependent, T type, alpha 1H subunit [Source:MGI Symbol;Acc:MGI:1928842]	2.25745	0.341261	0.153355	DOWN
F930017D23Rik	ENSMUSG00000075184	RIKEN cDNA F930017D23 gene [Source:MGI Symbol;Acc:MGI:3822538]	2.25761	2.87317	1.30206	DOWN
Cela1	ENSMUSG00000023031	chymotrypsin-like elastase family, member 1 [Source:MGI Symbol;Acc:MGI:95314]	2.25762	7.01144	3.1729	DOWN
Gm16976	ENSMUSG00000085500	predicted gene, 16976 [Source:MGI Symbol;Acc:MGI:4439900]	2.25841	0.387901	0.166267	DOWN
Camp	ENSMUSG00000038357	cathelicidin antimicrobial peptide [Source:MGI Symbol;Acc:MGI:108443]	2.25921	2195.72	957.373	DOWN
C5ar1	ENSMUSG00000049130	complement component 5a receptor 1 [Source:MGI Symbol;Acc:MGI:88232]	2.26163	17.9163	7.7773	DOWN
Lyz2	ENSMUSG00000069516	lysozyme 2 [Source:MGI Symbol;Acc:MGI:96897]	2.26209	1936.85	843.753	DOWN
Mybpc3	ENSMUSG00000002100	myosin binding protein C, cardiac [Source:MGI Symbol;Acc:MGI:102844]	2.26289	0.212505	0.0974039	DOWN
Slc2a6	ENSMUSG00000036067	solute carrier family 2 (facilitated glucose transporter), member 6 [Source:MGI Symbol;Acc:MGI:2443286]	2.26478	5.51905	2.6189	DOWN
Card9	ENSMUSG00000026928	caspase recruitment domain family, member 9 [Source:MGI Symbol;Acc:MGI:2685628]	2.26525	25.8149	11.3204	DOWN
4930481A15Rik	ENSMUSG00000086938	RIKEN cDNA 4930481A15 gene [Source:MGI Symbol;Acc:MGI:1922181]	2.26888	1.44279	0.629405	DOWN
F830208F22Rik	ENSMUSG00000073529	RIKEN cDNA F830208F22 gene [Source:MGI Symbol;Acc:MGI:3588261]	2.2737	0.931305	0.408235	DOWN
Rasgrp4	ENSMUSG00000030589	RAS guanyl releasing protein 4 [Source:MGI Symbol;Acc:MGI:2386851]	2.27465	15.3278	6.57974	DOWN
Lipg	ENSMUSG00000053846	lipase, endothelial [Source:MGI Symbol;Acc:MGI:1341803]	2.27671	2.4453	1.15476	DOWN
Sfn	ENSMUSG00000047281	stratifin [Source:MGI Symbol;Acc:MGI:1891831]	2.2771	3.88784	1.70559	DOWN
Pi16	ENSMUSG00000024011	peptidase inhibitor 16 [Source:MGI Symbol;Acc:MGI:1921366]	2.28298	17.2534	7.38056	DOWN
Sgpp2	ENSMUSG00000032908	sphingosine-1-phosphate phosphotase 2 [Source:MGI Symbol;Acc:MGI:3589109]	2.28374	0.240904	0.104545	DOWN
Lyz1	ENSMUSG00000069515	lysozyme 1 [Source:MGI Symbol;Acc:MGI:96902]	2.2866	143.15	61.9146	DOWN
Anxa1	ENSMUSG00000024659	annexin A1 [Source:MGI Symbol;Acc:MGI:96819]	2.28738	209.943	91.0899	DOWN
Osgin1	ENSMUSG00000074063	oxidative stress induced growth inhibitor 1 [Source:MGI Symbol;Acc:MGI:1919089]	2.28849	3.36706	1.45577	DOWN
Fam107b	ENSMUSG00000026655	family with sequence similarity 107, member B [Source:MGI Symbol;Acc:MGI:1913790]	2.29169	60.291	26.071	DOWN
Pilra	ENSMUSG00000046245	paired immunoglobin-like type 2 receptor alpha [Source:MGI Symbol;Acc:MGI:2450529]	2.29429	14.4936	6.1755	DOWN
Sirpb1c	ENSMUSG00000074677	signal-regulatory protein beta 1C [Source:MGI Symbol;Acc:MGI:3807521]	2.29856	4.35528	1.85156	DOWN
Emilin2	ENSMUSG00000024053	elastin microfibril interfacer 2 [Source:MGI Symbol;Acc:MGI:2389136]	2.30125	25.7091	11.1413	DOWN
Klrc2	ENSMUSG00000052736	killer cell lectin-like receptor subfamily C, member 2 [Source:MGI Symbol;Acc:MGI:1336162]	2.30135	0.324065	0.152417	DOWN
Pilrb1	ENSMUSG00000066684	paired immunoglobin-like type 2 receptor beta 1 [Source:MGI Symbol;Acc:MGI:2450532]	2.30225	17.3602	7.48601	DOWN
Padi4	ENSMUSG00000025330	peptidyl arginine deiminase, type IV [Source:MGI Symbol;Acc:MGI:1338898]	2.30351	18.0786	7.72342	DOWN
Dhrs9	ENSMUSG00000027068	dehydrogenase/reductase (SDR family) member 9 [Source:MGI Symbol;Acc:MGI:2442798]	2.30905	4.11795	1.77489	DOWN
Alox5	ENSMUSG00000025701	arachidonate 5-lipoxygenase [Source:MGI Symbol;Acc:MGI:87999]	2.30924	18.2581	7.85339	DOWN
Sorl1	ENSMUSG00000049313	sortilin-related receptor, LDLR class A repeats-containing [Source:MGI Symbol;Acc:MGI:1202296]	2.32383	21.9847	9.39251	DOWN
Mmp25	ENSMUSG00000023903	matrix metallopeptidase 25 [Source:MGI Symbol;Acc:MGI:2443938]	2.32646	13.1603	5.665	DOWN
Gja5	ENSMUSG00000057123	gap junction protein, alpha 5 [Source:MGI Symbol;Acc:MGI:95716]	2.32828	2.47651	1.06994	DOWN
Gpr160	ENSMUSG00000037661	G protein-coupled receptor 160 [Source:MGI Symbol;Acc:MGI:1919112]	2.32889	5.17817	2.21375	DOWN
Rnf165	ENSMUSG00000025427	ring finger protein 165 [Source:MGI Symbol;Acc:MGI:2444521]	2.32981	0.104615	0.0461656	DOWN
Bst1	ENSMUSG00000029082	bone marrow stromal cell antigen 1 [Source:MGI Symbol;Acc:MGI:105370]	2.33205	8.5323	3.60272	DOWN
Il22ra2	ENSMUSG00000039760	interleukin 22 receptor, alpha 2 [Source:MGI Symbol;Acc:MGI:2665114]	2.33258	0.325586	0.147343	DOWN
4930438A08Rik	ENSMUSG00000069873	RIKEN cDNA 4930438A08 gene [Source:MGI Symbol;Acc:MGI:1921238]	2.33748	15.9467	6.76174	DOWN
Gm11723	ENSMUSG00000087486	predicted gene 11723 [Source:MGI Symbol;Acc:MGI:3650120]	2.33812	3.87336	1.6466	DOWN
Slc16a3	ENSMUSG00000025161	solute carrier family 16 (monocarboxylic acid transporters), member 3 [Source:MGI Symbol;Acc:MGI:1933438]	2.33957	9.85499	4.23124	DOWN
Spatc1	ENSMUSG00000049653	spermatogenesis and centriole associated 1 [Source:MGI Symbol;Acc:MGI:1921531]	2.34001	1.08904	0.454758	DOWN
Clec5a	ENSMUSG00000029915	C-type lectin domain family 5, member a [Source:MGI Symbol;Acc:MGI:1345151]	2.34348	14.9375	6.30008	DOWN
Prom1	ENSMUSG00000029086	prominin 1 [Source:MGI Symbol;Acc:MGI:1100886]	2.34354	6.80265	2.89337	DOWN
Prss34	ENSMUSG00000056399	protease, serine, 34 [Source:MGI Symbol;Acc:MGI:2681414]	2.34804	38.8692	16.545	DOWN
Slc6a20a	ENSMUSG00000036814	solute carrier family 6 (neurotransmitter transporter), member 20A [Source:MGI Symbol;Acc:MGI:2143217]	2.34966	3.80219	1.61211	DOWN
Fam123a	ENSMUSG00000021986	family with sequence similarity 123, member A [Source:MGI Symbol;Acc:MGI:1919375]	2.35396	0.566967	0.227225	DOWN
9830107B12Rik	ENSMUSG00000073386	RIKEN cDNA 9830107B12 gene [Source:MGI Symbol;Acc:MGI:3608415]	2.35424	3.88967	1.63887	DOWN
Gm4763	ENSMUSG00000058717	predicted gene 4763 [Source:MGI Symbol;Acc:MGI:3643098]	2.35607	2.3419	0.971113	DOWN
Sfxn5	ENSMUSG00000033720	sideroflexin 5 [Source:MGI Symbol;Acc:MGI:2137681]	2.36215	3.09573	1.31545	DOWN
Sirpb1b	ENSMUSG00000095028	signal-regulatory protein beta 1B [Source:MGI Symbol;Acc:MGI:3779828]	2.36376	8.21688	3.47779	DOWN
Gm3345	ENSMUSG00000044867	predicted gene 3345 [Source:MGI Symbol;Acc:MGI:3781523]	2.36726	0.899042	0.387632	DOWN
Gm20528	ENSMUSG00000092220	predicted gene 20528 [Source:MGI Symbol;Acc:MGI:5141993]	2.36727	5.74374	2.43777	DOWN
Retnlg	ENSMUSG00000022651	resistin like gamma [Source:MGI Symbol;Acc:MGI:2667763]	2.36878	622.904	259.774	DOWN
Nfam1	ENSMUSG00000058099	Nfat activating molecule with ITAM motif 1 [Source:MGI Symbol;Acc:MGI:1921289]	2.37397	47.9962	19.9774	DOWN
Gm16214	ENSMUSG00000086360	predicted gene 16214 [Source:MGI Symbol;Acc:MGI:3801724]	2.37466	3.07373	1.29891	DOWN
Gca	ENSMUSG00000026893	grancalcin [Source:MGI Symbol;Acc:MGI:1918521]	2.38153	15.9555	6.5531	DOWN
Ltf	ENSMUSG00000032496	lactotransferrin [Source:MGI Symbol;Acc:MGI:96837]	2.39039	901.483	372.897	DOWN
Gm16282	ENSMUSG00000090009	predicted gene 16282 [Source:MGI Symbol;Acc:MGI:3826590]	2.39087	11.01	4.50931	DOWN
Cd300lb	ENSMUSG00000063193	CD300 antigen like family member B [Source:MGI Symbol;Acc:MGI:2685099]	2.3996	15.2494	6.37949	DOWN
Hist2h2be	ENSMUSG00000068854	histone cluster 2, H2be [Source:MGI Symbol;Acc:MGI:2448415]	2.40188	4.12854	1.79192	DOWN
Kcnh7	ENSMUSG00000059742	potassium voltage-gated channel, subfamily H (eag-related), member 7 [Source:MGI Symbol;Acc:MGI:2159566]	2.40656	0.690661	0.281885	DOWN
Fv1	ENSMUSG00000070583	Friend virus susceptibility 1 [Source:MGI Symbol;Acc:MGI:95595]	2.41401	2.08343	0.91767	DOWN
Clec2i	ENSMUSG00000030365	C-type lectin domain family 2, member i [Source:MGI Symbol;Acc:MGI:2136650]	2.41457	3.47082	1.45428	DOWN
Hist1h2br	ENSMUSG00000069303	histone cluster 1 H2br [Source:MGI Symbol;Acc:MGI:3710645]	2.41509	1.62232	0.682495	DOWN
Cd177	ENSMUSG00000052212	CD177 antigen [Source:MGI Symbol;Acc:MGI:1916141]	2.42079	172.447	70.4206	DOWN
Iqgap2	ENSMUSG00000021676	IQ motif containing GTPase activating protein 2 [Source:MGI Symbol;Acc:MGI:2449975]	2.42255	12.7988	5.29032	DOWN
Gm5483	ENSMUSG00000079597	predicted gene 5483 [Source:MGI Symbol;Acc:MGI:3645124]	2.42294	14.1997	5.96711	DOWN
Gm15987	ENSMUSG00000085786	predicted gene 15987 [Source:MGI Symbol;Acc:MGI:3801849]	2.42512	1.52856	0.609574	DOWN
2400009B08Rik	ENSMUSG00000089665	RIKEN cDNA 2400009B08 gene [Source:MGI Symbol;Acc:MGI:1915484]	2.4277	3.52818	1.46584	DOWN
4930458D05Rik	ENSMUSG00000087611	RIKEN cDNA 4930458D05 gene [Source:MGI Symbol;Acc:MGI:1923052]	2.43201	0.329277	0.142941	DOWN
Il1r2	ENSMUSG00000026073	interleukin 1 receptor, type II [Source:MGI Symbol;Acc:MGI:96546]	2.43361	15.8748	6.43431	DOWN
Clec7a	ENSMUSG00000079293	C-type lectin domain family 7, member a [Source:MGI Symbol;Acc:MGI:1861431]	2.45771	19.2129	7.83834	DOWN
Gm13431	ENSMUSG00000087187	predicted gene 13431 [Source:MGI Symbol;Acc:MGI:3650776]	2.45931	5.33991	2.0845	DOWN
Dmkn	ENSMUSG00000060962	dermokine [Source:MGI Symbol;Acc:MGI:1920962]	2.47215	1.51739	0.620703	DOWN
Clec4e	ENSMUSG00000030142	C-type lectin domain family 4, member e [Source:MGI Symbol;Acc:MGI:1861232]	2.48037	5.35686	2.18499	DOWN
Gpr84	ENSMUSG00000063234	G protein-coupled receptor 84 [Source:MGI Symbol;Acc:MGI:1934129]	2.48065	5.19195	2.04457	DOWN
1810033B17Rik	ENSMUSG00000013974	RIKEN cDNA 1810033B17 gene [Source:MGI Symbol;Acc:MGI:1916439]	2.482	67.3476	26.783	DOWN
Apobr	ENSMUSG00000042759	apolipoprotein B receptor [Source:MGI Symbol;Acc:MGI:2176230]	2.48947	21.6163	8.49498	DOWN
Pglyrp1	ENSMUSG00000030413	peptidoglycan recognition protein 1 [Source:MGI Symbol;Acc:MGI:1345092]	2.49135	249.985	99.0257	DOWN
Cd300e	ENSMUSG00000048498	CD300e antigen [Source:MGI Symbol;Acc:MGI:2387602]	2.49211	0.755119	0.31371	DOWN
Gm19345	ENSMUSG00000092216	predicted gene, 19345 [Source:MGI Symbol;Acc:MGI:5011530]	2.50655	0.576512	0.239452	DOWN
Ppp1r3d	ENSMUSG00000049999	protein phosphatase 1, regulatory subunit 3D [Source:MGI Symbol;Acc:MGI:1917664]	2.50858	4.41119	1.72428	DOWN
Lcn2	ENSMUSG00000026822	lipocalin 2 [Source:MGI Symbol;Acc:MGI:96757]	2.51258	508.388	198.879	DOWN
Fgf3	ENSMUSG00000031074	fibroblast growth factor 3 [Source:MGI Symbol;Acc:MGI:95517]	2.51928	0.588904	0.244063	DOWN
Hsd11b1	ENSMUSG00000016194	hydroxysteroid 11-beta dehydrogenase 1 [Source:MGI Symbol;Acc:MGI:103562]	2.51974	12.9092	5.08421	DOWN
F730016J06Rik	ENSMUSG00000086425	RIKEN cDNA F730016J06 gene [Source:MGI Symbol;Acc:MGI:2443559]	2.52471	2.5976	1.00376	DOWN
A930006K02Rik	ENSMUSG00000084866	RIKEN cDNA A930006K02 gene [Source:MGI Symbol;Acc:MGI:1925683]	2.53105	3.20861	1.41488	DOWN
1100001G20Rik	ENSMUSG00000051748	RIKEN cDNA 1100001G20 gene [Source:MGI Symbol;Acc:MGI:1913357]	2.53121	194.485	75.047	DOWN
Vipr1	ENSMUSG00000032528	vasoactive intestinal peptide receptor 1 [Source:MGI Symbol;Acc:MGI:109272]	2.53329	0.323122	0.134544	DOWN
Gm9733	ENSMUSG00000078783	predicted gene 9733 [Source:MGI Symbol;Acc:MGI:3780136]	2.53602	8.48501	3.21002	DOWN
Gm10384	ENSMUSG00000072618	predicted gene 10384 [Source:MGI Symbol;Acc:MGI:3641812]	2.53634	1.18557	0.460406	DOWN
Ly6g	ENSMUSG00000022582	lymphocyte antigen 6 complex, locus G [Source:MGI Symbol;Acc:MGI:109440]	2.5443	72.2776	27.7384	DOWN
Lin28a	ENSMUSG00000050966	lin-28 homolog A (C. elegans) [Source:MGI Symbol;Acc:MGI:1890546]	2.56694	6.61658	2.5353	DOWN
Ankrd22	ENSMUSG00000024774	ankyrin repeat domain 22 [Source:MGI Symbol;Acc:MGI:1277101]	2.56705	6.63146	2.54659	DOWN
Gm15729	ENSMUSG00000086146	predicted gene 15729 [Source:MGI Symbol;Acc:MGI:3783172]	2.57501	1.84304	0.727807	DOWN
2610021K21Rik	ENSMUSG00000021176	RIKEN cDNA 2610021K21 gene [Source:MGI Symbol;Acc:MGI:1926017]	2.5789	1.39997	0.572879	DOWN
Mmel1	ENSMUSG00000058183	membrane metallo-endopeptidase-like 1 [Source:MGI Symbol;Acc:MGI:1351603]	2.58236	0.211464	0.08617	DOWN
Gad1-ps	ENSMUSG00000090665	glutamate decarboxylase 1, pseudogene [Source:MGI Symbol;Acc:MGI:95633]	2.61161	2.90336	1.04099	DOWN
Nlrp1a	ENSMUSG00000069830	NLR family, pyrin domain containing 1A [Source:MGI Symbol;Acc:MGI:2684861]	2.61289	1.26555	0.497151	DOWN
Gp49a	ENSMUSG00000089672	glycoprotein 49 A [Source:MGI Symbol;Acc:MGI:102702]	2.63715	33.3963	12.6277	DOWN
S100a8	ENSMUSG00000056054	S100 calcium binding protein A8 (calgranulin A) [Source:MGI Symbol;Acc:MGI:88244]	2.64889	6989.06	2579.08	DOWN
Tmem154	ENSMUSG00000056498	transmembrane protein 154 [Source:MGI Symbol;Acc:MGI:2444725]	2.65143	10.2739	3.82754	DOWN
Stfa2l1	ENSMUSG00000059657	stefin A2 like 1 [Source:MGI Symbol;Acc:MGI:3524944]	2.65293	15.3888	5.90684	DOWN
Fpr1	ENSMUSG00000045551	formyl peptide receptor 1 [Source:MGI Symbol;Acc:MGI:107443]	2.65731	19.2314	7.04405	DOWN
Lrg1	ENSMUSG00000037095	leucine-rich alpha-2-glycoprotein 1 [Source:MGI Symbol;Acc:MGI:1924155]	2.65768	76.904	28.3104	DOWN
Ceacam18	ENSMUSG00000030472	carcinoembryonic antigen-related cell adhesion molecule 18 [Source:MGI Symbol;Acc:MGI:1919681]	2.66198	0.354868	0.145454	DOWN
Chit1	ENSMUSG00000026450	chitinase 1 (chitotriosidase) [Source:MGI Symbol;Acc:MGI:1919134]	2.66885	1.48976	0.635864	DOWN
Apoc2	ENSMUSG00000002992	apolipoprotein C-II [Source:MGI Symbol;Acc:MGI:88054]	2.6701	2.08212	0.756366	DOWN
Cd101	ENSMUSG00000086564	CD101 antigen [Source:MGI Symbol;Acc:MGI:2685862]	2.67812	4.69336	1.70341	DOWN
AC231112.1	ENSMUSG00000095514	No description	2.67831	2.13859	0.927524	DOWN
Igfbp2	ENSMUSG00000039323	insulin-like growth factor binding protein 2 [Source:MGI Symbol;Acc:MGI:96437]	2.67872	0.409442	0.15199	DOWN
Klrb1c	ENSMUSG00000030325	killer cell lectin-like receptor subfamily B member 1C [Source:MGI Symbol;Acc:MGI:107538]	2.68097	1.49144	0.646799	DOWN
Tarm1	ENSMUSG00000053338	T cell-interacting, activating receptor on myeloid cells 1 [Source:MGI Symbol;Acc:MGI:2442280]	2.68572	4.96194	1.87798	DOWN
Niacr1	ENSMUSG00000045502	niacin receptor 1 [Source:MGI Symbol;Acc:MGI:1933383]	2.70265	1.86145	0.775388	DOWN
Cd300c	ENSMUSG00000058728	CD300C antigen [Source:MGI Symbol;Acc:MGI:3032626]	2.7058	1.86229	0.743915	DOWN
Nlrp12	ENSMUSG00000078817	NLR family, pyrin domain containing 12 [Source:MGI Symbol;Acc:MGI:2676630]	2.70971	3.38176	1.23066	DOWN
Ifitm6	ENSMUSG00000059108	interferon induced transmembrane protein 6 [Source:MGI Symbol;Acc:MGI:2686976]	2.71651	258.722	94.7629	DOWN
Il1b	ENSMUSG00000027398	interleukin 1 beta [Source:MGI Symbol;Acc:MGI:96543]	2.71736	10.6734	4.25922	DOWN
Ift140	ENSMUSG00000024169	intraflagellar transport 140 homolog (Chlamydomonas) [Source:MGI Symbol;Acc:MGI:2146906]	2.71948	8.49204	3.12164	DOWN
Zfp541	ENSMUSG00000078796	zinc finger protein 541 [Source:MGI Symbol;Acc:MGI:3647699]	2.71966	0.0813386	0.0314584	DOWN
S100a9	ENSMUSG00000056071	S100 calcium binding protein A9 (calgranulin B) [Source:MGI Symbol;Acc:MGI:1338947]	2.71984	9299.62	3348.27	DOWN
Itgam	ENSMUSG00000030786	integrin alpha M [Source:MGI Symbol;Acc:MGI:96607]	2.72566	59.9241	21.7467	DOWN
9530008L14Rik	ENSMUSG00000058022	RIKEN cDNA 9530008L14 gene [Source:MGI Symbol;Acc:MGI:1924596]	2.7362	0.720826	0.263202	DOWN
Ceacam10	ENSMUSG00000054169	carcinoembryonic antigen-related cell adhesion molecule 10 [Source:MGI Symbol;Acc:MGI:1347248]	2.7506	7.80467	2.75731	DOWN
F2rl2	ENSMUSG00000021675	coagulation factor II (thrombin) receptor-like 2 [Source:MGI Symbol;Acc:MGI:1298208]	2.77854	12.0673	4.35836	DOWN
Ccr3	ENSMUSG00000035448	chemokine (C-C motif) receptor 3 [Source:MGI Symbol;Acc:MGI:104616]	2.79455	5.06357	1.82595	DOWN
Hist1h1b	ENSMUSG00000058773	histone cluster 1, H1b [Source:MGI Symbol;Acc:MGI:1861461]	2.82328	0.777767	0.268677	DOWN
Serpinb1b	ENSMUSG00000051029	serine (or cysteine) peptidase inhibitor, clade B, member 1b [Source:MGI Symbol;Acc:MGI:2445361]	2.82499	0.408037	0.158166	DOWN
Klrb1f	ENSMUSG00000030154	killer cell lectin-like receptor subfamily B member 1F [Source:MGI Symbol;Acc:MGI:2442965]	2.82628	3.49616	1.27835	DOWN
Csf3r	ENSMUSG00000028859	colony stimulating factor 3 receptor (granulocyte) [Source:MGI Symbol;Acc:MGI:1339755]	2.82974	82.1249	28.3604	DOWN
Sycp2	ENSMUSG00000060445	synaptonemal complex protein 2 [Source:MGI Symbol;Acc:MGI:1933281]	2.83296	0.42684	0.14323	DOWN
Gm5150	ENSMUSG00000078780	predicted gene 5150 [Source:MGI Symbol;Acc:MGI:3779469]	2.83884	5.38396	1.83802	DOWN
Fndc1	ENSMUSG00000071984	fibronectin type III domain containing 1 [Source:MGI Symbol;Acc:MGI:1915905]	2.84205	0.897645	0.353399	DOWN
Prss30	ENSMUSG00000024124	protease, serine, 30 [Source:MGI Symbol;Acc:MGI:1353645]	2.8459	0.36466	0.129439	DOWN
Tnfrsf8	ENSMUSG00000028602	tumor necrosis factor receptor superfamily, member 8 [Source:MGI Symbol;Acc:MGI:99908]	2.84636	0.25988	0.0937826	DOWN
BC049730	ENSMUSG00000045587	cDNA sequence BC049730 [Source:MGI Symbol;Acc:MGI:2681843]	2.84747	2.43299	0.842443	DOWN
Gm17120	ENSMUSG00000091172	predicted gene 17120 [Source:MGI Symbol;Acc:MGI:4937947]	2.85303	4.36894	1.51131	DOWN
Tnfrsf9	ENSMUSG00000028965	tumor necrosis factor receptor superfamily, member 9 [Source:MGI Symbol;Acc:MGI:1101059]	2.85576	0.55565	0.206264	DOWN
5830444B04Rik	ENSMUSG00000084803	RIKEN cDNA 5830444B04 gene [Source:MGI Symbol;Acc:MGI:3603170]	2.87865	0.309902	0.0876366	DOWN
Ccr2	ENSMUSG00000049103	chemokine (C-C motif) receptor 2 [Source:MGI Symbol;Acc:MGI:106185]	2.89324	22.4397	7.81428	DOWN
Ppp1r42	ENSMUSG00000025916	protein phosphatase 1, regulatory subunit 42 [Source:MGI Symbol;Acc:MGI:1921138]	2.89383	1.86439	0.626702	DOWN
Hist1h3b	ENSMUSG00000069267	histone cluster 1, H3b [Source:MGI Symbol;Acc:MGI:2448319]	2.89903	0.816996	0.332041	DOWN
Gm20658	ENSMUSG00000093765	predicted gene 20658 [Source:MGI Symbol;Acc:MGI:5313105]	2.92638	0.425276	0.146493	DOWN
Snx31	ENSMUSG00000013611	sorting nexin 31 [Source:MGI Symbol;Acc:MGI:1913946]	2.9278	0.150708	0.0573885	DOWN
Arg2	ENSMUSG00000021125	arginase type II [Source:MGI Symbol;Acc:MGI:1330806]	2.9449	5.52561	1.86102	DOWN
2610002D18Rik	ENSMUSG00000078521	RIKEN cDNA 2610002D18 gene [Source:MGI Symbol;Acc:MGI:1917135]	2.94587	5.06957	1.78099	DOWN
2010005H15Rik	ENSMUSG00000095620	RIKEN cDNA 2010005H15 gene [Source:MGI Symbol;Acc:MGI:1924020]	2.95834	3.85836	1.35801	DOWN
2610035D17Rik	ENSMUSG00000087259	RIKEN cDNA 2610035D17 gene [Source:MGI Symbol;Acc:MGI:1919636]	2.97091	1.17728	0.438243	DOWN
Gm9949	ENSMUSG00000054589	predicted gene 9949 [Source:MGI Symbol;Acc:MGI:3647947]	3.02809	1.14209	0.415025	DOWN
Scrg1	ENSMUSG00000031610	scrapie responsive gene 1 [Source:MGI Symbol;Acc:MGI:1328308]	3.0374	5.98265	1.9428	DOWN
Pot1b	ENSMUSG00000024174	protection of telomeres 1B [Source:MGI Symbol;Acc:MGI:1920086]	3.05733	7.46872	2.42117	DOWN
Met	ENSMUSG00000009376	met proto-oncogene [Source:MGI Symbol;Acc:MGI:96969]	3.06274	1.70113	0.615792	DOWN
Gm13139	ENSMUSG00000067916	predicted gene 13139 [Source:MGI Symbol;Acc:MGI:3701604]	3.08005	0.222566	0.0791288	DOWN
Tac2	ENSMUSG00000025400	tachykinin 2 [Source:MGI Symbol;Acc:MGI:98476]	3.09847	2.56933	0.791274	DOWN
Kcna1	ENSMUSG00000047976	potassium voltage-gated channel, shaker-related subfamily, member 1 [Source:MGI Symbol;Acc:MGI:96654]	3.10957	0.138392	0.0500737	DOWN
Gm11428	ENSMUSG00000069792	predicted gene 11428 [Source:MGI Symbol;Acc:MGI:3649773]	3.12228	24.7092	7.60774	DOWN
Lhx1	ENSMUSG00000018698	LIM homeobox protein 1 [Source:MGI Symbol;Acc:MGI:99783]	3.12277	0.173322	0.0544042	DOWN
Cxcr2	ENSMUSG00000026180	chemokine (C-X-C motif) receptor 2 [Source:MGI Symbol;Acc:MGI:105303]	3.1229	38.3776	11.9247	DOWN
Pdzd3	ENSMUSG00000032105	PDZ domain containing 3 [Source:MGI Symbol;Acc:MGI:2429554]	3.12334	0.87012	0.303193	DOWN
Clec4d	ENSMUSG00000030144	C-type lectin domain family 4, member d [Source:MGI Symbol;Acc:MGI:1298389]	3.12897	19.032	6.04223	DOWN
Myl2	ENSMUSG00000013936	myosin, light polypeptide 2, regulatory, cardiac, slow [Source:MGI Symbol;Acc:MGI:97272]	3.14238	0.757337	0.195148	DOWN
Igkv4-69	ENSMUSG00000076548	immunoglobulin kappa variable 4-69 [Source:MGI Symbol;Acc:MGI:3648668]	3.14792	1.53757	0.412304	DOWN
Lpo	ENSMUSG00000009356	lactoperoxidase [Source:MGI Symbol;Acc:MGI:1923363]	3.24355	0.373215	0.121384	DOWN
Foxd4	ENSMUSG00000051490	forkhead box D4 [Source:MGI Symbol;Acc:MGI:1347467]	3.26801	1.58811	0.470869	DOWN
Gm10282	ENSMUSG00000070713	predicted pseudogene 10282 [Source:MGI Symbol;Acc:MGI:3704312]	3.30235	1.14494	0.366012	DOWN
Il1f9	ENSMUSG00000044103	interleukin 1 family, member 9 [Source:MGI Symbol;Acc:MGI:2449929]	3.3045	14.8747	4.39864	DOWN
Klrc1	ENSMUSG00000030167	killer cell lectin-like receptor subfamily C, member 1 [Source:MGI Symbol;Acc:MGI:1336161]	3.38338	1.17947	0.39933	DOWN
Itgb2l	ENSMUSG00000000157	integrin beta 2-like [Source:MGI Symbol;Acc:MGI:1277979]	3.38727	50.3048	15.7765	DOWN
Stfa1	ENSMUSG00000071562	stefin A1 [Source:MGI Symbol;Acc:MGI:106198]	3.40199	3.80612	1.37303	DOWN
Lypd6	ENSMUSG00000050447	LY6/PLAUR domain containing 6 [Source:MGI Symbol;Acc:MGI:2443848]	3.40723	0.204713	0.0635712	DOWN
Uchl1	ENSMUSG00000029223	ubiquitin carboxy-terminal hydrolase L1 [Source:MGI Symbol;Acc:MGI:103149]	3.46716	2.30012	0.710307	DOWN
Tmem180	ENSMUSG00000025227	transmembrane protein 180 [Source:MGI Symbol;Acc:MGI:1922396]	3.49635	8.23094	2.41169	DOWN
Itgbl1	ENSMUSG00000032925	integrin, beta-like 1 [Source:MGI Symbol;Acc:MGI:2443439]	3.57546	0.666366	0.216845	DOWN
Klrg1	ENSMUSG00000030114	killer cell lectin-like receptor subfamily G, member 1 [Source:MGI Symbol;Acc:MGI:1355294]	3.602	0.191729	0.0661776	DOWN
Ccdc64b	ENSMUSG00000043782	coiled-coil domain containing 64B [Source:MGI Symbol;Acc:MGI:2388267]	3.60837	0.302081	0.0847867	DOWN
F2rl1	ENSMUSG00000021678	coagulation factor II (thrombin) receptor-like 1 [Source:MGI Symbol;Acc:MGI:101910]	3.62857	0.308274	0.101934	DOWN
Gm12233	ENSMUSG00000085531	predicted gene 12233 [Source:MGI Symbol;Acc:MGI:3651340]	3.63025	0.644834	0.191949	DOWN
Ggt1	ENSMUSG00000006345	gamma-glutamyltransferase 1 [Source:MGI Symbol;Acc:MGI:95706]	3.6701	0.554265	0.149969	DOWN
Prmt8	ENSMUSG00000030350	protein arginine N-methyltransferase 8 [Source:MGI Symbol;Acc:MGI:3043083]	3.7168	0.175477	0.0618338	DOWN
6330562C20Rik	ENSMUSG00000093424	RIKEN cDNA 6330562C20 gene [Source:MGI Symbol;Acc:MGI:1923443]	3.96863	1.13996	0.380797	DOWN
Zfp429	ENSMUSG00000078994	zinc finger protein 429 [Source:MGI Symbol;Acc:MGI:1920057]	4.05148	2.21435	0.684285	DOWN
BC147527	ENSMUSG00000094796	cDNA sequence BC147527 [Source:MGI Symbol;Acc:MGI:4840510]	4.07398	4.77038	1.32441	DOWN
Gm11342	ENSMUSG00000084788	predicted gene 11342 [Source:MGI Symbol;Acc:MGI:3652098]	4.11398	0.376413	0.107162	DOWN
2510003D18Rik	ENSMUSG00000086438	RIKEN cDNA 2510003D18 gene [Source:MGI Symbol;Acc:MGI:1919567]	4.25538	2.37332	0.578556	DOWN
Ppef2	ENSMUSG00000029410	protein phosphatase, EF hand calcium-binding domain 2 [Source:MGI Symbol;Acc:MGI:1342304]	4.37344	0.191378	0.0548667	DOWN
Slco1a5	ENSMUSG00000063975	solute carrier organic anion transporter family, member 1a5 [Source:MGI Symbol;Acc:MGI:1351865]	4.52928	0.109258	0.0284933	DOWN
Cxcr1	ENSMUSG00000048480	chemokine (C-X-C motif) receptor 1 [Source:MGI Symbol;Acc:MGI:2448715]	4.53734	1.03369	0.266169	DOWN
Tssk3	ENSMUSG00000000411	testis-specific serine kinase 3 [Source:MGI Symbol;Acc:MGI:1929914]	4.62926	0.183932	0.0438634	DOWN
Cd300ld	ENSMUSG00000034641	CD300 molecule-like family member d [Source:MGI Symbol;Acc:MGI:2442358]	4.67428	8.46949	1.83495	DOWN
9530072K05Rik	ENSMUSG00000089849	RIKEN cDNA 9530072K05 gene [Source:MGI Symbol;Acc:MGI:1926132]	4.69786	0.348867	0.0915161	DOWN
Loxhd1	ENSMUSG00000032818	lipoxygenase homology domains 1 [Source:MGI Symbol;Acc:MGI:1914609]	4.74077	0.0199695	0.0030368	DOWN
Gm14636	ENSMUSG00000073274	predicted gene 14636 [Source:MGI Symbol;Acc:MGI:3641976]	4.93635	0.0305364	0.00534029	DOWN
Cyp3a13	ENSMUSG00000029727	cytochrome P450, family 3, subfamily a, polypeptide 13 [Source:MGI Symbol;Acc:MGI:88610]	5.23578	0.0699918	0.0126624	DOWN
Raet1d	ENSMUSG00000078452	retinoic acid early transcript delta [Source:MGI Symbol;Acc:MGI:1861032]	5.28361	0.134716	0.0196329	DOWN
Capn11	ENSMUSG00000058626	calpain 11 [Source:MGI Symbol;Acc:MGI:1352490]	5.7111	0.181783	0.0207331	DOWN
RP23-203B24.3	ENSMUSG00000095369	No description	5.7879	0.157024	0.0358183	DOWN
H2-M11	ENSMUSG00000037537	histocompatibility 2, M region locus 11 [Source:MGI Symbol;Acc:MGI:2676637]	6.08884	0.184386	0.0186034	DOWN
AC214054.1	ENSMUSG00000093954	No description	6.1473	5.07529	1.09593	DOWN
Prok2	ENSMUSG00000030069	prokineticin 2 [Source:MGI Symbol;Acc:MGI:1354178]	6.26621	0.961933	0.173173	DOWN
Gm15503	ENSMUSG00000084964	predicted gene 15503 [Source:MGI Symbol;Acc:MGI:3782950]	6.2833	0.460792	0.0833632	DOWN
Gm9892	ENSMUSG00000052825	predicted gene 9892 [Source:MGI Symbol;Acc:MGI:3701610]	6.77285	0.191144	0.0180691	DOWN
Mpz	ENSMUSG00000056569	myelin protein zero [Source:MGI Symbol;Acc:MGI:103177]	6.81284	0.814483	0.227547	DOWN
AC160990.6	ENSMUSG00000096466	No description	6.85869	1.29522	0.185665	DOWN
5730460C07Rik	ENSMUSG00000062046	RIKEN cDNA 5730460C07 gene [Source:MGI Symbol;Acc:MGI:1917844]	7.19435	0.221732	0.040818	DOWN
Crhbp	ENSMUSG00000021680	corticotropin releasing hormone binding protein [Source:MGI Symbol;Acc:MGI:88497]	7.67158	0.143871	0.00370009	DOWN
Gm8439	ENSMUSG00000091297	predicted gene 8439 [Source:MGI Symbol;Acc:MGI:3648581]	8.75618	0.526582	0.074266	DOWN
Raet1c	ENSMUSG00000053219	retinoic acid early transcript gamma [Source:MGI Symbol;Acc:MGI:109431]	9.23506	0.230983	0.0342976	DOWN
Rab6b	ENSMUSG00000032549	RAB6B, member RAS oncogene family [Source:MGI Symbol;Acc:MGI:107283]	9.36195	1.89134	0.321537	DOWN
Cdh10	ENSMUSG00000022321	cadherin 10 [Source:MGI Symbol;Acc:MGI:107436]	9.46213	0.0440084	0.00868937	DOWN
Slc39a12	ENSMUSG00000036949	solute carrier family 39 (zinc transporter), member 12 [Source:MGI Symbol;Acc:MGI:2139274]	9.55919	0.083345	0.0104111	DOWN
Eps8l1	ENSMUSG00000006154	EPS8-like 1 [Source:MGI Symbol;Acc:MGI:1914675]	15.3624	1.30069	0.122172	DOWN
Irgc1	ENSMUSG00000062028	immunity-related GTPase family, cinema 1 [Source:MGI Symbol;Acc:MGI:2685948]	18.8424	0.932351	0.0574632	DOWN
Baiap3	ENSMUSG00000047507	BAI1-associated protein 3 [Source:MGI Symbol;Acc:MGI:2685783]	25.5261	1.34645	0.0948425	DOWN

## Sheet: oim vs Crtap
Probe	ID	Description	Difference	CrtapKO (RPKM)	oim/oim (RPKM)	oim vs Crtap
Fgf21	ENSMUSG00000030827	fibroblast growth factor 21 [Source:MGI Symbol;Acc:MGI:1861377]	17.7226	0.0804948	0.848005	UP
Baiap3	ENSMUSG00000047507	BAI1-associated protein 3 [Source:MGI Symbol;Acc:MGI:2685783]	11.5655	0.0948425	0.668807	UP
Tlx1	ENSMUSG00000025215	T cell leukemia, homeobox 1 [Source:MGI Symbol;Acc:MGI:98769]	9.39407	0.0626445	0.462153	UP
Prss30	ENSMUSG00000024124	protease, serine, 30 [Source:MGI Symbol;Acc:MGI:1353645]	4.50597	0.129439	0.583575	UP
Panx3	ENSMUSG00000011118	pannexin 3 [Source:MGI Symbol;Acc:MGI:1918881]	4.2357	2.17486	10.1291	UP
Spon2	ENSMUSG00000037379	spondin 2, extracellular matrix protein [Source:MGI Symbol;Acc:MGI:1923724]	4.03197	0.660924	2.6752	UP
Cd300c	ENSMUSG00000058728	CD300C antigen [Source:MGI Symbol;Acc:MGI:3032626]	4.01956	0.743915	3.09273	UP
AC239678.2	ENSMUSG00000094027	D13Ertd608e protein [Source:UniProtKB/TrEMBL;Acc:Q3UPR8]	3.77126	1.38174	5.69713	UP
Cd300e	ENSMUSG00000048498	CD300e antigen [Source:MGI Symbol;Acc:MGI:2387602]	3.76177	0.31371	1.2442	UP
Cd163l1	ENSMUSG00000025461	CD163 molecule-like 1 [Source:MGI Symbol;Acc:MGI:2443796]	3.69749	0.0469592	0.170766	UP
BC147527	ENSMUSG00000094796	cDNA sequence BC147527 [Source:MGI Symbol;Acc:MGI:4840510]	3.60154	1.32441	4.78636	UP
Cdsn	ENSMUSG00000039518	corneodesmosin [Source:MGI Symbol;Acc:MGI:3505689]	3.33983	0.409988	1.72735	UP
Cdkn2a	ENSMUSG00000044303	cyclin-dependent kinase inhibitor 2A [Source:MGI Symbol;Acc:MGI:104738]	2.82751	0.597175	1.78427	UP
2510003D18Rik	ENSMUSG00000086438	RIKEN cDNA 2510003D18 gene [Source:MGI Symbol;Acc:MGI:1919567]	2.77653	0.578556	1.60337	UP
Klrd1	ENSMUSG00000030165	killer cell lectin-like receptor, subfamily D, member 1 [Source:MGI Symbol;Acc:MGI:1196275]	2.6489	1.46097	3.74562	UP
Siglech	ENSMUSG00000051504	sialic acid binding Ig-like lectin H [Source:MGI Symbol;Acc:MGI:2443256]	2.50563	4.01814	10.1202	UP
Cd300ld	ENSMUSG00000034641	CD300 molecule-like family member d [Source:MGI Symbol;Acc:MGI:2442358]	2.50327	1.83495	4.61529	UP
Scube1	ENSMUSG00000016763	signal peptide, CUB domain, EGF-like 1 [Source:MGI Symbol;Acc:MGI:1890616]	2.48717	0.390177	0.882207	UP
Scube3	ENSMUSG00000038677	signal peptide, CUB domain, EGF-like 3 [Source:MGI Symbol;Acc:MGI:3045253]	2.4375	0.414929	0.958888	UP
Cd7	ENSMUSG00000025163	CD7 antigen [Source:MGI Symbol;Acc:MGI:88344]	2.3639	2.95124	6.90804	UP
Gm11428	ENSMUSG00000069792	predicted gene 11428 [Source:MGI Symbol;Acc:MGI:3649773]	2.34012	7.60774	18.5514	UP
Rbp4	ENSMUSG00000024990	retinol binding protein 4, plasma [Source:MGI Symbol;Acc:MGI:97879]	2.26777	1.568	3.39283	UP
Gm11775	ENSMUSG00000086835	predicted gene 11775 [Source:MGI Symbol;Acc:MGI:3651517]	2.23747	0.823171	1.80042	UP
Dkk3	ENSMUSG00000030772	dickkopf homolog 3 (Xenopus laevis) [Source:MGI Symbol;Acc:MGI:1354952]	2.20873	5.30919	11.2764	UP
Ephb6	ENSMUSG00000029869	Eph receptor B6 [Source:MGI Symbol;Acc:MGI:1096338]	2.1394	0.330684	0.690304	UP
Sfxn2	ENSMUSG00000025036	sideroflexin 2 [Source:MGI Symbol;Acc:MGI:2137678]	2.13655	1.7996	3.88139	UP
Cd83	ENSMUSG00000015396	CD83 antigen [Source:MGI Symbol;Acc:MGI:1328316]	2.09098	3.9561	8.42403	UP
Adam11	ENSMUSG00000020926	a disintegrin and metallopeptidase domain 11 [Source:MGI Symbol;Acc:MGI:1098667]	2.04221	1.019	2.03062	UP
Inhbb	ENSMUSG00000037035	inhibin beta-B [Source:MGI Symbol;Acc:MGI:96571]	2.03501	4.81181	2.45622	DOWN
Cacna2d3	ENSMUSG00000021991	calcium channel, voltage-dependent, alpha2/delta subunit 3 [Source:MGI Symbol;Acc:MGI:1338890]	2.03601	2.60114	1.34664	DOWN
2010300C02Rik	ENSMUSG00000026090	RIKEN cDNA 2010300C02 gene [Source:MGI Symbol;Acc:MGI:1919347]	2.07352	3.98148	2.06588	DOWN
Sphkap	ENSMUSG00000026163	SPHK1 interactor, AKAP domain containing [Source:MGI Symbol;Acc:MGI:1924879]	2.1263	0.328744	0.162886	DOWN
9030224M15Rik	ENSMUSG00000045555	RIKEN cDNA 9030224M15 gene [Source:MGI Symbol;Acc:MGI:3045338]	2.13012	1.0608	0.507123	DOWN
Dtna	ENSMUSG00000024302	dystrobrevin alpha [Source:MGI Symbol;Acc:MGI:106039]	2.19231	10.4793	5.07081	DOWN
Atp6v0e2	ENSMUSG00000039347	ATPase, H+ transporting, lysosomal V0 subunit E2 [Source:MGI Symbol;Acc:MGI:1923502]	2.22252	3.11577	1.54829	DOWN
4930481B07Rik	ENSMUSG00000085956	RIKEN cDNA 4930481B07 gene [Source:MGI Symbol;Acc:MGI:1922187]	2.22861	0.89179	0.413648	DOWN
Cdh15	ENSMUSG00000031962	cadherin 15 [Source:MGI Symbol;Acc:MGI:106672]	2.3052	16.1082	7.72055	DOWN
Gm20628	ENSMUSG00000093656	predicted gene 20628 [Source:MGI Symbol;Acc:MGI:5313075]	2.3939	0.665553	0.298897	DOWN
Chmp4c	ENSMUSG00000027536	charged multivesicular body protein 4C [Source:MGI Symbol;Acc:MGI:1913621]	2.43173	1.34783	0.617736	DOWN
Cpxm2	ENSMUSG00000030862	carboxypeptidase X 2 (M14 family) [Source:MGI Symbol;Acc:MGI:1926006]	2.7485	4.63881	1.78266	DOWN
Clip4	ENSMUSG00000024059	CAP-GLY domain containing linker protein family, member 4 [Source:MGI Symbol;Acc:MGI:1919100]	3.00987	1.19382	0.449445	DOWN
Clstn2	ENSMUSG00000032452	calsyntenin 2 [Source:MGI Symbol;Acc:MGI:1929897]	3.17361	0.175388	0.0582259	DOWN
Ryr3	ENSMUSG00000057378	ryanodine receptor 3 [Source:MGI Symbol;Acc:MGI:99684]	3.57207	0.0465706	0.0142425	DOWN
Gm15677	ENSMUSG00000086814	predicted gene 15677 [Source:MGI Symbol;Acc:MGI:3783119]	3.75408	2.49208	0.787313	DOWN
Adh7	ENSMUSG00000055301	alcohol dehydrogenase 7 (class IV), mu or sigma polypeptide [Source:MGI Symbol;Acc:MGI:87926]	4.09581	0.316639	0.0963895	DOWN
2210407C18Rik	ENSMUSG00000037145	RIKEN cDNA 2210407C18 gene [Source:MGI Symbol;Acc:MGI:1925604]	4.22309	0.450374	0.108954	DOWN
4931429I11Rik	ENSMUSG00000032023	RIKEN cDNA 4931429I11 gene [Source:MGI Symbol;Acc:MGI:1918239]	8.40711	0.371352	0.0436135	DOWN
Rbm46	ENSMUSG00000033882	RNA binding motif protein 46 [Source:MGI Symbol;Acc:MGI:3645057]	9.18137	0.146456	0.00333401	DOWN
AC111044.1	ENSMUSG00000093798	No description	23.7786	2.27749	0.0438312	DOWN
