# Supplementary material for: The Osteocyte Transcriptome Is Extensively Dysregulated in Mouse Models of Osteogenesis Imperfecta
Source: JBMR Plus. 2019 Feb 11;3(7):e10171. doi: 10.1002/jbm4.10171 (PMC6659450; doi:10.1002/jbm4.10171)
Supplement: Supplementary file 6 — Supporting Table S3. [file JBM4-3-na-s006.xlsx]

## Sheet: Sheet1
Probe	ID	Description	WT (RPKM)	CrtapKO (RPKM)	oim/oim (RPKM)	Difference-oim	Difference-Crtap
Cdsn	ENSMUSG00000039518	corneodesmosin [Source:MGI Symbol;Acc:MGI:3505689]	0.0399608	0.409988	1.72735	51.617	15.455	UP
Adm2	ENSMUSG00000054136	adrenomedullin 2 [Source:MGI Symbol;Acc:MGI:2675256]	0.0615618	0.897173	1.12467	23.0113	18.2585	UP
Glp1r	ENSMUSG00000024027	glucagon-like peptide 1 receptor [Source:MGI Symbol;Acc:MGI:99571]	0.00964099	0.130668	0.268673	12.4553	6.35046	UP
Steap1	ENSMUSG00000015652	six transmembrane epithelial antigen of the prostate 1 [Source:MGI Symbol;Acc:MGI:1917608]	0.0880782	0.271823	0.61123	10.1174	4.66662	UP
Panx3	ENSMUSG00000011118	pannexin 3 [Source:MGI Symbol;Acc:MGI:1918881]	1.05982	2.17486	10.1291	9.243	2.18216	UP
Slc7a3	ENSMUSG00000031297	solute carrier family 7 (cationic amino acid transporter, y+ system), member 3 [Source:MGI Symbol;Acc:MGI:1100521]	0.0867281	0.809468	0.833663	9.14986	8.83265	UP
Tecrl	ENSMUSG00000049537	trans-2,3-enoyl-CoA reductase-like [Source:MGI Symbol;Acc:MGI:2444966]	0.0576818	0.193787	0.282012	7.76209	5.37446	UP
Gm11128	ENSMUSG00000079495	predicted gene 11128 [Source:MGI Symbol;Acc:MGI:3779382]	0.0294113	0.117566	0.191246	7.70834	3.86674	UP
Pkdrej	ENSMUSG00000052496	polycystic kidney disease (polycystin) and REJ (sperm receptor for egg jelly homolog, sea urchin) [Source:MGI Symbol;Acc:MGI:1338786]	0.00404326	0.0362386	0.0375589	7.34401	6.92823	UP
Gsg1l	ENSMUSG00000046182	GSG1-like [Source:MGI Symbol;Acc:MGI:2685483]	0.299991	1.11126	1.60108	6.07222	4.08753	UP
Cml3	ENSMUSG00000051262	camello-like 3 [Source:MGI Symbol;Acc:MGI:2136449]	0.0988845	0.310636	0.561345	6.00332	3.30119	UP
Lhx2	ENSMUSG00000000247	LIM homeobox protein 2 [Source:MGI Symbol;Acc:MGI:96785]	0.0324805	0.088044	0.164437	5.88196	3.21487	UP
Avil	ENSMUSG00000025432	advillin [Source:MGI Symbol;Acc:MGI:1333798]	0.272944	0.800447	1.93864	5.88157	2.79795	UP
Fam131c	ENSMUSG00000006218	family with sequence similarity 131, member C [Source:MGI Symbol;Acc:MGI:2685539]	0.129444	0.444041	0.490224	5.5529	4.8773	UP
Zfp365	ENSMUSG00000037855	zinc finger protein 365 [Source:MGI Symbol;Acc:MGI:2143676]	0.161739	0.656794	0.846712	5.05743	3.83893	UP
Epha8	ENSMUSG00000028661	Eph receptor A8 [Source:MGI Symbol;Acc:MGI:109378]	0.0257339	0.0701533	0.0885886	5.02035	3.86674	UP
Cma1	ENSMUSG00000022225	chymase 1, mast cell [Source:MGI Symbol;Acc:MGI:96941]	0.225854	0.650554	0.993473	4.92629	3.18223	UP
AU015836	ENSMUSG00000081044	expressed sequence AU015836 [Source:MGI Symbol;Acc:MGI:2147954]	0.196809	0.654699	0.731285	4.88545	4.38712	UP
Cyb5r2	ENSMUSG00000048065	cytochrome b5 reductase 2 [Source:MGI Symbol;Acc:MGI:2444415]	0.136407	0.708903	0.681375	4.86631	4.87446	UP
C2cd4a	ENSMUSG00000047990	C2 calcium-dependent domain containing 4A [Source:MGI Symbol;Acc:MGI:3645763]	0.0791531	0.22148	0.289208	4.8662	3.42945	UP
Aldh1l2	ENSMUSG00000020256	aldehyde dehydrogenase 1 family, member L2 [Source:MGI Symbol;Acc:MGI:2444680]	2.36004	9.32634	10.4952	4.74755	4.47967	UP
Gm12426	ENSMUSG00000087500	predicted gene 12426 [Source:MGI Symbol;Acc:MGI:3650989]	0.23076	0.958452	1.00034	4.33472	4.69653	UP
Tubb3	ENSMUSG00000062380	tubulin, beta 3 class III [Source:MGI Symbol;Acc:MGI:107813]	1.66137	3.83384	6.14122	4.28703	2.63865	UP
Extl1	ENSMUSG00000028838	exostoses (multiple)-like 1 [Source:MGI Symbol;Acc:MGI:1888742]	0.143246	0.498146	0.62709	4.25407	3.44034	UP
D10Bwg1379e	ENSMUSG00000019852	DNA segment, Chr 10, Brigham & Women's Genetics 1379 expressed [Source:MGI Symbol;Acc:MGI:106387]	0.0286554	0.0827629	0.114541	4.15002	2.90701	UP
9930013L23Rik	ENSMUSG00000052353	RIKEN cDNA 9930013L23 gene [Source:MGI Symbol;Acc:MGI:2443629]	1.80283	4.07339	6.58826	4.0634	2.5663	UP
Lgi3	ENSMUSG00000033595	leucine-rich repeat LGI family, member 3 [Source:MGI Symbol;Acc:MGI:2182619]	0.094227	0.190289	0.335532	4.03831	2.2786	UP
Bcan	ENSMUSG00000004892	brevican [Source:MGI Symbol;Acc:MGI:1096385]	1.33209	2.37351	4.54801	3.89131	2.01349	UP
Trib3	ENSMUSG00000032715	tribbles homolog 3 (Drosophila) [Source:MGI Symbol;Acc:MGI:1345675]	0.711755	1.60582	2.93159	3.88654	2.1759	UP
Wnt4	ENSMUSG00000036856	wingless-related MMTV integration site 4 [Source:MGI Symbol;Acc:MGI:98957]	2.45466	5.26407	8.33386	3.86453	2.38991	UP
A630012P03Rik	ENSMUSG00000055110	RIKEN cDNA A630012P03 gene [Source:MGI Symbol;Acc:MGI:2442968]	0.0542122	0.470878	0.167864	3.82464	9.54584	UP
Gm16308	ENSMUSG00000090237	predicted gene 16308 [Source:MGI Symbol;Acc:MGI:3826592]	0.576818	1.7985	1.58631	3.80312	4.25865	UP
Gabrb2	ENSMUSG00000007653	gamma-aminobutyric acid (GABA) A receptor, subunit beta 2 [Source:MGI Symbol;Acc:MGI:95620]	0.0239867	0.115858	0.0817003	3.7962	6.51783	UP
Vstm2b	ENSMUSG00000039257	V-set and transmembrane domain containing 2B [Source:MGI Symbol;Acc:MGI:1914525]	0.0686465	0.300127	0.195857	3.7858	5.6834	UP
Notum	ENSMUSG00000042988	notum pectinacetylesterase homolog (Drosophila) [Source:MGI Symbol;Acc:MGI:1924833]	0.711063	1.97928	2.57054	3.75828	2.87192	UP
Adam23	ENSMUSG00000025964	a disintegrin and metallopeptidase domain 23 [Source:MGI Symbol;Acc:MGI:1345162]	0.103971	0.226715	0.399604	3.70825	2.15538	UP
Hoxb2	ENSMUSG00000075588	homeobox B2 [Source:MGI Symbol;Acc:MGI:96183]	0.576534	1.58224	1.93763	3.6653	2.92518	UP
Bcat1	ENSMUSG00000030268	branched chain aminotransferase 1, cytosolic [Source:MGI Symbol;Acc:MGI:104861]	0.627564	1.95743	2.24867	3.62608	3.04434	UP
Trim66	ENSMUSG00000031026	tripartite motif-containing 66 [Source:MGI Symbol;Acc:MGI:2152406]	0.0443914	0.125075	0.168218	3.53726	2.77213	UP
Smpd3	ENSMUSG00000031906	sphingomyelin phosphodiesterase 3, neutral [Source:MGI Symbol;Acc:MGI:1927578]	24.5364	68.8933	71.892	3.50016	3.3528	UP
Cabp1	ENSMUSG00000029544	calcium binding protein 1 [Source:MGI Symbol;Acc:MGI:1352750]	0.224703	0.941052	0.780002	3.49214	3.89703	UP
Rab39b	ENSMUSG00000031202	RAB39B, member RAS oncogene family [Source:MGI Symbol;Acc:MGI:1915040]	0.190892	0.445727	0.670327	3.44044	2.39993	UP
Kcnh2	ENSMUSG00000038319	potassium voltage-gated channel, subfamily H (eag-related), member 2 [Source:MGI Symbol;Acc:MGI:1341722]	0.728895	1.3687	2.07914	3.40686	2.24362	UP
Cgref1	ENSMUSG00000029161	cell growth regulator with EF hand domain 1 [Source:MGI Symbol;Acc:MGI:1915817]	35.9886	65.3194	109.175	3.40342	2.03293	UP
Creb3l1	ENSMUSG00000027230	cAMP responsive element binding protein 3-like 1 [Source:MGI Symbol;Acc:MGI:1347062]	18.2045	54.8605	56.8066	3.40303	3.24649	UP
Npnt	ENSMUSG00000040998	nephronectin [Source:MGI Symbol;Acc:MGI:2148811]	5.17828	14.8946	16.0302	3.39552	3.22051	UP
Me1	ENSMUSG00000032418	malic enzyme 1, NADP(+)-dependent, cytosolic [Source:MGI Symbol;Acc:MGI:97043]	3.60988	8.96582	11.1506	3.38439	2.6758	UP
Mamdc2	ENSMUSG00000033207	MAM domain containing 2 [Source:MGI Symbol;Acc:MGI:1918988]	4.77047	19.5411	13.8025	3.3691	4.42102	UP
Fetub	ENSMUSG00000022871	fetuin beta [Source:MGI Symbol;Acc:MGI:1890221]	1.3575	5.15569	3.91123	3.36908	4.07227	UP
Cybrd1	ENSMUSG00000027015	cytochrome b reductase 1 [Source:MGI Symbol;Acc:MGI:2654575]	1.25208	2.60447	3.90759	3.36716	2.21159	UP
Igdcc4	ENSMUSG00000032816	immunoglobulin superfamily, DCC subclass, member 4 [Source:MGI Symbol;Acc:MGI:1858497]	1.92311	3.93939	5.66222	3.31863	2.28799	UP
Sema3b	ENSMUSG00000057969	sema domain, immunoglobulin domain (Ig), short basic domain, secreted, (semaphorin) 3B [Source:MGI Symbol;Acc:MGI:107561]	4.66501	9.87567	13.9188	3.30841	2.34255	UP
Chac1	ENSMUSG00000027313	ChaC, cation transport regulator-like 1 (E. coli) [Source:MGI Symbol;Acc:MGI:1916315]	2.20959	8.5439	7.08474	3.22712	3.60848	UP
4732444A12Rik	ENSMUSG00000053613	RIKEN cDNA 4732444A12 gene [Source:MGI Symbol;Acc:MGI:3698431]	0.163668	0.450456	0.513433	3.21958	2.95967	UP
Fam119b	ENSMUSG00000080115	family with sequence similarity 119, member B [Source:MGI Symbol;Acc:MGI:3645330]	0.822652	2.00089	2.48816	3.21434	2.56137	UP
Slc13a5	ENSMUSG00000020805	solute carrier family 13 (sodium-dependent citrate transporter), member 5 [Source:MGI Symbol;Acc:MGI:3037150]	23.2027	81.6037	59.1349	3.2044	4.38588	UP
Col15a1	ENSMUSG00000028339	collagen, type XV, alpha 1 [Source:MGI Symbol;Acc:MGI:88449]	9.15586	27.795	27.2262	3.20156	3.25554	UP
B3galt1	ENSMUSG00000034780	UDP-Gal:betaGlcNAc beta 1,3-galactosyltransferase, polypeptide 1 [Source:MGI Symbol;Acc:MGI:1349403]	0.0553159	0.151308	0.179187	3.17642	3.16885	UP
Pycr1	ENSMUSG00000025140	pyrroline-5-carboxylate reductase 1 [Source:MGI Symbol;Acc:MGI:2384795]	3.32512	7.53675	9.89459	3.16827	2.39674	UP
Grik4	ENSMUSG00000032017	glutamate receptor, ionotropic, kainate 4 [Source:MGI Symbol;Acc:MGI:95817]	0.0239327	0.17788	0.0633603	3.15179	7.0939	UP
Entpd3	ENSMUSG00000041608	ectonucleoside triphosphate diphosphohydrolase 3 [Source:MGI Symbol;Acc:MGI:1321386]	17.5768	53.9519	44.689	3.13485	3.73197	UP
Cyp27b1	ENSMUSG00000006724	cytochrome P450, family 27, subfamily b, polypeptide 1 [Source:MGI Symbol;Acc:MGI:1098274]	0.119183	0.300526	0.365607	3.09371	2.56601	UP
Kcnn1	ENSMUSG00000002908	potassium intermediate/small conductance calcium-activated channel, subfamily N, member 1 [Source:MGI Symbol;Acc:MGI:1933993]	0.695131	1.60806	1.94535	3.0539	2.44868	UP
Sfrp2	ENSMUSG00000027996	secreted frizzled-related protein 2 [Source:MGI Symbol;Acc:MGI:108078]	1.05375	2.05144	3.04122	3.05268	2.0911	UP
Tmem119	ENSMUSG00000054675	transmembrane protein 119 [Source:MGI Symbol;Acc:MGI:2385228]	33.6778	76.6333	86.4007	3.03789	2.63874	UP
Pgbd5	ENSMUSG00000050751	piggyBac transposable element derived 5 [Source:MGI Symbol;Acc:MGI:2429955]	1.92935	5.79243	5.11928	3.0163	3.36572	UP
Apcdd1	ENSMUSG00000071847	adenomatosis polyposis coli down-regulated 1 [Source:MGI Symbol;Acc:MGI:3513977]	3.94058	12.597	10.6051	2.92991	3.38535	UP
Fzd9	ENSMUSG00000049551	frizzled homolog 9 (Drosophila) [Source:MGI Symbol;Acc:MGI:1313278]	0.469814	0.933167	1.22834	2.90864	2.18287	UP
Col17a1	ENSMUSG00000025064	collagen, type XVII, alpha 1 [Source:MGI Symbol;Acc:MGI:88450]	0.023513	0.0660085	0.0655255	2.90428	3.02589	UP
Gm11768	ENSMUSG00000084822	predicted gene 11768 [Source:MGI Symbol;Acc:MGI:3650756]	0.307514	0.669248	0.806191	2.88793	2.3518	UP
Ifitm5	ENSMUSG00000025489	interferon induced transmembrane protein 5 [Source:MGI Symbol;Acc:MGI:1934923]	31.0364	69.6704	74.8282	2.87953	2.60101	UP
Asb4	ENSMUSG00000042607	ankyrin repeat and SOCS box-containing 4 [Source:MGI Symbol;Acc:MGI:1929751]	0.388288	0.855155	1.05848	2.85642	2.21206	UP
AI646023	ENSMUSG00000046807	expressed sequence AI646023 [Source:MGI Symbol;Acc:MGI:2143657]	0.595432	1.19723	1.56571	2.85112	2.20007	UP
Unc5c	ENSMUSG00000059921	unc-5 homolog C (C. elegans) [Source:MGI Symbol;Acc:MGI:1095412]	0.323009	0.86732	0.820104	2.84199	3.17872	UP
2610019F03Rik	ENSMUSG00000050052	RIKEN cDNA 2610019F03 gene [Source:MGI Symbol;Acc:MGI:1919398]	2.01685	4.29955	5.02332	2.84133	2.45493	UP
Slc6a15	ENSMUSG00000019894	solute carrier family 6 (neurotransmitter transporter), member 15 [Source:MGI Symbol;Acc:MGI:2143484]	0.346631	1.7655	1.0151	2.83728	4.96933	UP
Kdelr3	ENSMUSG00000010830	KDEL (Lys-Asp-Glu-Leu) endoplasmic reticulum protein retention receptor 3 [Source:MGI Symbol;Acc:MGI:2145953]	19.7733	40.986	51.2746	2.82233	2.21312	UP
Mfsd7c	ENSMUSG00000034258	major facilitator superfamily domain containing 7C [Source:MGI Symbol;Acc:MGI:2384974]	1.72595	4.18069	4.04003	2.80617	2.9002	UP
Car8	ENSMUSG00000041261	carbonic anhydrase 8 [Source:MGI Symbol;Acc:MGI:88253]	0.420866	0.893277	1.14358	2.79581	2.28213	UP
Aox1	ENSMUSG00000063558	aldehyde oxidase 1 [Source:MGI Symbol;Acc:MGI:88035]	0.357948	0.986362	1.01278	2.79137	2.70413	UP
Serpinh1	ENSMUSG00000070436	serine (or cysteine) peptidase inhibitor, clade H, member 1 [Source:MGI Symbol;Acc:MGI:88283]	213.391	440.737	560.574	2.7864	2.15981	UP
Gprc5c	ENSMUSG00000051043	G protein-coupled receptor, family C, group 5, member C [Source:MGI Symbol;Acc:MGI:1917605]	6.50739	13.5267	16.2903	2.7837	2.2933	UP
Nupr1	ENSMUSG00000030717	nuclear protein 1 [Source:MGI Symbol;Acc:MGI:1891834]	19.0433	42.9026	50.7127	2.75349	2.25855	UP
Lpar3	ENSMUSG00000036832	lysophosphatidic acid receptor 3 [Source:MGI Symbol;Acc:MGI:1929469]	2.80053	5.43542	6.56349	2.74934	2.30069	UP
1700019D03Rik	ENSMUSG00000043629	RIKEN cDNA 1700019D03 gene [Source:MGI Symbol;Acc:MGI:1914330]	0.0944591	0.219737	0.218536	2.74607	2.62918	UP
Cdo1	ENSMUSG00000033022	cysteine dioxygenase 1, cytosolic [Source:MGI Symbol;Acc:MGI:105925]	21.9159	75.2475	53.4643	2.74309	3.75055	UP
Nkd2	ENSMUSG00000021567	naked cuticle 2 homolog (Drosophila) [Source:MGI Symbol;Acc:MGI:1919543]	3.91724	12.0967	10.0082	2.71721	3.17117	UP
Slc8a3	ENSMUSG00000079055	solute carrier family 8 (sodium/calcium exchanger), member 3 [Source:MGI Symbol;Acc:MGI:107976]	6.88235	13.8159	16.6532	2.71709	2.2559	UP
C2cd4c	ENSMUSG00000045912	C2 calcium-dependent domain containing 4C [Source:MGI Symbol;Acc:MGI:2685084]	0.155347	0.285535	0.376962	2.70525	2.04527	UP
1700017G19Rik	ENSMUSG00000037884	RIKEN cDNA 1700017G19 gene [Source:MGI Symbol;Acc:MGI:1919477]	0.103325	0.217267	0.246809	2.70236	2.25084	UP
Gm22	ENSMUSG00000043903	predicted gene 22 [Source:MGI Symbol;Acc:MGI:2684868]	3.18009	7.20511	7.53158	2.68545	2.55737	UP
Csrnp3	ENSMUSG00000044647	cysteine-serine-rich nuclear protein 3 [Source:MGI Symbol;Acc:MGI:1925021]	0.353941	0.647805	0.797249	2.66427	2.16932	UP
Rhpn2	ENSMUSG00000030494	rhophilin, Rho GTPase binding protein 2 [Source:MGI Symbol;Acc:MGI:1289234]	1.67076	3.3181	3.99382	2.65441	2.19416	UP
Slc6a2	ENSMUSG00000055368	solute carrier family 6 (neurotransmitter transporter, noradrenalin), member 2 [Source:MGI Symbol;Acc:MGI:1270850]	0.653826	1.89494	1.542	2.65257	3.2879	UP
Slc2a13	ENSMUSG00000036298	solute carrier family 2 (facilitated glucose transporter), member 13 [Source:MGI Symbol;Acc:MGI:2146030]	0.957554	2.15475	2.40315	2.62208	2.39577	UP
Fkbp14	ENSMUSG00000038074	FK506 binding protein 14 [Source:MGI Symbol;Acc:MGI:2387639]	4.24821	8.27456	10.8285	2.62096	2.00298	UP
Fkbp10	ENSMUSG00000001555	FK506 binding protein 10 [Source:MGI Symbol;Acc:MGI:104769]	34.8136	67.5633	84.9532	2.61716	2.04923	UP
Creb3l3	ENSMUSG00000035041	cAMP responsive element binding protein 3-like 3 [Source:MGI Symbol;Acc:MGI:2384786]	1.75993	3.5494	4.19918	2.60281	2.16955	UP
Wnt1	ENSMUSG00000022997	wingless-related MMTV integration site 1 [Source:MGI Symbol;Acc:MGI:98953]	0.519024	1.94916	1.29313	2.57083	3.64627	UP
Col22a1	ENSMUSG00000079022	collagen, type XXII, alpha 1 [Source:MGI Symbol;Acc:MGI:1916950]	22.9775	59.0375	51.1091	2.55652	2.95256	UP
Lepre1	ENSMUSG00000028641	leprecan 1 [Source:MGI Symbol;Acc:MGI:1888921]	13.3579	26.4797	31.9543	2.54841	2.10006	UP
AI317395	ENSMUSG00000038522	expressed sequence AI317395 [Source:MGI Symbol;Acc:MGI:2143575]	0.326783	0.662924	0.781964	2.52162	2.05054	UP
Phospho1	ENSMUSG00000050860	phosphatase, orphan 1 [Source:MGI Symbol;Acc:MGI:2447348]	65.9038	120.988	149.912	2.5173	2.03851	UP
Ndrg4	ENSMUSG00000036564	N-myc downstream regulated gene 4 [Source:MGI Symbol;Acc:MGI:2384590]	3.19563	7.63741	7.63757	2.51516	2.47316	UP
Gpr37	ENSMUSG00000039904	G protein-coupled receptor 37 [Source:MGI Symbol;Acc:MGI:1313297]	0.285742	0.747957	0.645602	2.51396	2.83881	UP
Gm13705	ENSMUSG00000086382	predicted gene 13705 [Source:MGI Symbol;Acc:MGI:3651120]	0.559755	1.26369	1.21957	2.51224	2.5521	UP
Col5a1	ENSMUSG00000026837	collagen, type V, alpha 1 [Source:MGI Symbol;Acc:MGI:88457]	37.5557	76.969	90.0762	2.50946	2.14656	UP
Pgf	ENSMUSG00000004791	placental growth factor [Source:MGI Symbol;Acc:MGI:105095]	3.82422	9.39695	9.22037	2.5078	2.45662	UP
Lgals2	ENSMUSG00000043501	lectin, galactose-binding, soluble 2 [Source:MGI Symbol;Acc:MGI:895068]	0.51996	1.05735	1.1345	2.49612	2.21756	UP
B4galnt3	ENSMUSG00000041372	beta-1,4-N-acetyl-galactosaminyl transferase 3 [Source:MGI Symbol;Acc:MGI:3041155]	1.84447	4.32508	4.31763	2.49319	2.54012	UP
Gm13706	ENSMUSG00000085838	predicted gene 13706 [Source:MGI Symbol;Acc:MGI:3702041]	8.37948	21.9127	18.1625	2.4881	3.02143	UP
D4Bwg0951e	ENSMUSG00000048706	DNA segment, Chr 4, Brigham & Women's Genetics 0951 expressed [Source:MGI Symbol;Acc:MGI:106510]	1.85455	4.20976	4.46573	2.48622	2.32339	UP
Nnmt	ENSMUSG00000032271	nicotinamide N-methyltransferase [Source:MGI Symbol;Acc:MGI:1099443]	2.96962	6.34918	7.00153	2.483	2.21178	UP
Lox	ENSMUSG00000024529	lysyl oxidase [Source:MGI Symbol;Acc:MGI:96817]	46.7899	96.1756	107.735	2.47555	2.19975	UP
Chd5	ENSMUSG00000005045	chromodomain helicase DNA binding protein 5 [Source:MGI Symbol;Acc:MGI:3036258]	0.0416908	0.142565	0.109959	2.4678	3.39669	UP
Gm266	ENSMUSG00000010529	predicted gene 266 [Source:MGI Symbol;Acc:MGI:2685112]	2.45849	5.44119	5.42529	2.46659	2.38302	UP
Mmp16	ENSMUSG00000028226	matrix metallopeptidase 16 [Source:MGI Symbol;Acc:MGI:1276107]	1.55495	3.1728	3.47077	2.46444	2.21923	UP
Col13a1	ENSMUSG00000058806	collagen, type XIII, alpha 1 [Source:MGI Symbol;Acc:MGI:1277201]	8.62782	18.1501	18.8514	2.45346	2.33224	UP
Adra2c	ENSMUSG00000045318	adrenergic receptor, alpha 2c [Source:MGI Symbol;Acc:MGI:87936]	0.140633	0.388433	0.333852	2.4498	2.74282	UP
Lyplal1	ENSMUSG00000039246	lysophospholipase-like 1 [Source:MGI Symbol;Acc:MGI:2385115]	0.610352	1.22553	1.41953	2.44222	2.07984	UP
Gm16559	ENSMUSG00000089635	predicted gene 16559 [Source:MGI Symbol;Acc:MGI:4414979]	0.11404	0.418815	0.309329	2.43105	3.70152	UP
Plcd1	ENSMUSG00000010660	phospholipase C, delta 1 [Source:MGI Symbol;Acc:MGI:97614]	10.9881	23.2779	23.7217	2.41494	2.35732	UP
Mmp2	ENSMUSG00000031740	matrix metallopeptidase 2 [Source:MGI Symbol;Acc:MGI:97009]	70.8854	153.696	159.899	2.41451	2.23546	UP
Shc2	ENSMUSG00000020312	SHC (Src homology 2 domain containing) transforming protein 2 [Source:MGI Symbol;Acc:MGI:106180]	4.38471	9.85381	9.65305	2.41082	2.4416	UP
Chn1	ENSMUSG00000056486	chimerin (chimaerin) 1 [Source:MGI Symbol;Acc:MGI:1915674]	5.66892	13.6853	12.1393	2.40808	2.70667	UP
Atf5	ENSMUSG00000038539	activating transcription factor 5 [Source:MGI Symbol;Acc:MGI:2141857]	10.3935	21.4114	25.2947	2.39796	2.00093	UP
Pdk4	ENSMUSG00000019577	pyruvate dehydrogenase kinase, isoenzyme 4 [Source:MGI Symbol;Acc:MGI:1351481]	8.08531	15.961	18.4624	2.39577	2.01045	UP
Gm13372	ENSMUSG00000086560	predicted gene 13372 [Source:MGI Symbol;Acc:MGI:3650806]	9.92377	20.2021	23.2532	2.39574	2.07873	UP
Bglap-rs1	ENSMUSG00000074489	bone gamma-carboxyglutamate protein, related sequence 1 [Source:MGI Symbol;Acc:MGI:88155]	37.289	99.7827	77.135	2.39236	3.01753	UP
Cdkn1a	ENSMUSG00000023067	cyclin-dependent kinase inhibitor 1A (P21) [Source:MGI Symbol;Acc:MGI:104556]	19.7341	39.9445	45.3534	2.38929	2.02458	UP
Hapln1	ENSMUSG00000021613	hyaluronan and proteoglycan link protein 1 [Source:MGI Symbol;Acc:MGI:1337006]	0.183474	0.424528	0.386755	2.38842	2.56942	UP
Sorcs2	ENSMUSG00000029093	sortilin-related VPS10 domain containing receptor 2 [Source:MGI Symbol;Acc:MGI:1932289]	1.82836	3.78354	4.14515	2.37085	2.13841	UP
Dync1i1	ENSMUSG00000029757	dynein cytoplasmic 1 intermediate chain 1 [Source:MGI Symbol;Acc:MGI:107743]	0.694684	1.41246	1.5742	2.36641	2.11415	UP
Lama1	ENSMUSG00000032796	laminin, alpha 1 [Source:MGI Symbol;Acc:MGI:99892]	0.254851	0.844189	0.609948	2.3484	3.06404	UP
Col1a1	ENSMUSG00000001506	collagen, type I, alpha 1 [Source:MGI Symbol;Acc:MGI:88467]	3460.13	7749.35	7032.11	2.34806	2.55216	UP
Trpv4	ENSMUSG00000014158	transient receptor potential cation channel, subfamily V, member 4 [Source:MGI Symbol;Acc:MGI:1926945]	2.36644	5.56339	5.29726	2.34439	2.45408	UP
Car3	ENSMUSG00000027559	carbonic anhydrase 3 [Source:MGI Symbol;Acc:MGI:88270]	177.345	384.07	373.295	2.34189	2.40519	UP
Gng4	ENSMUSG00000021303	guanine nucleotide binding protein (G protein), gamma 4 [Source:MGI Symbol;Acc:MGI:102703]	0.97216	1.91459	1.97443	2.33626	2.20324	UP
Galnt5	ENSMUSG00000026828	UDP-N-acetyl-alpha-D-galactosamine:polypeptideN-acetylgalactosaminyltransferase 5 [Source:MGISymbol;Acc:MGI:2179403]	1.84194	4.39285	4.19143	2.33605	2.53657	UP
Cdh2	ENSMUSG00000024304	cadherin 2 [Source:MGI Symbol;Acc:MGI:88355]	12.0539	26.2032	26.5674	2.33596	2.29518	UP
P4ha2	ENSMUSG00000018906	procollagen-proline, 2-oxoglutarate 4-dioxygenase (proline 4-hydroxylase), alpha II polypeptide [Source:MGI Symbol;Acc:MGI:894286]	4.11891	9.43301	9.11821	2.32649	2.36013	UP
Loxl4	ENSMUSG00000025185	lysyl oxidase-like 4 [Source:MGI Symbol;Acc:MGI:1914823]	4.62978	8.92588	10.4152	2.32227	2.02704	UP
Pdgfa	ENSMUSG00000025856	platelet derived growth factor, alpha [Source:MGI Symbol;Acc:MGI:97527]	7.14806	15.4409	16.2675	2.31607	2.14565	UP
Gm13704	ENSMUSG00000086544	predicted gene 13704 [Source:MGI Symbol;Acc:MGI:3705094]	1.59347	3.77902	3.29733	2.30955	2.62698	UP
Ermn	ENSMUSG00000026830	ermin, ERM-like protein [Source:MGI Symbol;Acc:MGI:1925017]	0.0686937	0.14416	0.149501	2.3073	2.20357	UP
Frzb	ENSMUSG00000027004	frizzled-related protein [Source:MGI Symbol;Acc:MGI:892032]	1.47227	3.74069	2.98913	2.30716	2.95607	UP
Rcor2	ENSMUSG00000024968	REST corepressor 2 [Source:MGI Symbol;Acc:MGI:1859854]	6.01924	11.8777	12.3498	2.30151	2.22597	UP
Kazald1	ENSMUSG00000025213	Kazal-type serine peptidase inhibitor domain 1 [Source:MGI Symbol;Acc:MGI:2147606]	25.9994	51.6695	52.5372	2.28561	2.20469	UP
Gm14291	ENSMUSG00000086098	predicted gene 14291 [Source:MGI Symbol;Acc:MGI:3649962]	0.541286	1.29578	1.16225	2.28439	2.53052	UP
Six4	ENSMUSG00000034460	sine oculis-related homeobox 4 homolog (Drosophila) [Source:MGI Symbol;Acc:MGI:106034]	0.39145	0.850401	0.886462	2.28079	2.21921	UP
Bglap2	ENSMUSG00000074486	bone gamma-carboxyglutamate protein 2 [Source:MGI Symbol;Acc:MGI:88157]	2008.23	5308.22	3849.12	2.27607	3.02229	UP
Cyp2u1	ENSMUSG00000027983	cytochrome P450, family 2, subfamily u, polypeptide 1 [Source:MGI Symbol;Acc:MGI:1918769]	0.480519	0.92866	1.00361	2.26668	2.16657	UP
Ibsp	ENSMUSG00000029306	integrin binding sialoprotein [Source:MGI Symbol;Acc:MGI:96389]	221.734	510.286	474.273	2.25832	2.41273	UP
Gm20398	ENSMUSG00000092585	predicted gene 20398 [Source:MGI Symbol;Acc:MGI:5141863]	1.40367	2.58663	2.84488	2.25208	2.01128	UP
Rap1gap	ENSMUSG00000041351	Rap1 GTPase-activating protein [Source:MGI Symbol;Acc:MGI:109338]	2.11955	5.4184	4.58002	2.24918	2.63972	UP
Col5a2	ENSMUSG00000026042	collagen, type V, alpha 2 [Source:MGI Symbol;Acc:MGI:88458]	101.798	237.379	200.079	2.24375	2.61835	UP
Dnm1	ENSMUSG00000026825	dynamin 1 [Source:MGI Symbol;Acc:MGI:107384]	3.01848	6.17644	6.39329	2.2347	2.08415	UP
Alpl	ENSMUSG00000028766	alkaline phosphatase, liver/bone/kidney [Source:MGI Symbol;Acc:MGI:87983]	63.6022	146.367	133.508	2.23337	2.43302	UP
Serpinf1	ENSMUSG00000000753	serine (or cysteine) peptidase inhibitor, clade F, member 1 [Source:MGI Symbol;Acc:MGI:108080]	156.562	381.71	316.42	2.2333	2.57485	UP
Robo2	ENSMUSG00000052516	roundabout homolog 2 (Drosophila) [Source:MGI Symbol;Acc:MGI:1890110]	0.856154	2.09821	1.77599	2.22174	2.76727	UP
Mtap1a	ENSMUSG00000027254	microtubule-associated protein 1 A [Source:MGI Symbol;Acc:MGI:1306776]	0.914808	1.83315	2.05475	2.22151	2.05925	UP
Ihh	ENSMUSG00000006538	Indian hedgehog [Source:MGI Symbol;Acc:MGI:96533]	0.446808	0.957585	0.995583	2.21957	2.05953	UP
Unc5b	ENSMUSG00000020099	unc-5 homolog B (C. elegans) [Source:MGI Symbol;Acc:MGI:894703]	18.9794	42.1312	39.5971	2.21669	2.34951	UP
Ano1	ENSMUSG00000031075	anoctamin 1, calcium activated chloride channel [Source:MGI Symbol;Acc:MGI:2142149]	14.2289	35.7788	28.8272	2.20771	2.73788	UP
Slc36a2	ENSMUSG00000020264	solute carrier family 36 (proton/amino acid symporter), member 2 [Source:MGI Symbol;Acc:MGI:1891430]	22.0562	48.9581	45.0593	2.20094	2.36784	UP
Scn3a	ENSMUSG00000057182	sodium channel, voltage-gated, type III, alpha [Source:MGI Symbol;Acc:MGI:98249]	0.04581	0.114663	0.104789	2.19781	2.41371	UP
Fam83h	ENSMUSG00000046761	family with sequence similarity 83, member H [Source:MGI Symbol;Acc:MGI:2145900]	0.414769	0.827825	0.880867	2.19608	2.07692	UP
Gramd2	ENSMUSG00000074259	GRAM domain containing 2 [Source:MGI Symbol;Acc:MGI:3528937]	0.825249	1.61294	1.71782	2.18455	2.04346	UP
Sparc	ENSMUSG00000018593	secreted acidic cysteine rich glycoprotein [Source:MGI Symbol;Acc:MGI:98373]	1608.6	3443.47	3124.32	2.18411	2.32617	UP
E330013P04Rik	ENSMUSG00000053117	RIKEN cDNA E330013P04 gene [Source:MGI Symbol;Acc:MGI:2147732]	0.194385	0.509917	0.38419	2.16693	2.51646	UP
Grik2	ENSMUSG00000056073	glutamate receptor, ionotropic, kainate 2 (beta 2) [Source:MGI Symbol;Acc:MGI:95815]	0.114708	0.312219	0.243555	2.14865	2.78383	UP
Adamts14	ENSMUSG00000059901	a disintegrin-like and metallopeptidase (reprolysin type) with thrombospondin type 1 motif, 14 [Source:MGI Symbol;Acc:MGI:2179942]	4.33661	9.74944	8.98259	2.14808	2.26478	UP
Zfp454	ENSMUSG00000048728	zinc finger protein 454 [Source:MGI Symbol;Acc:MGI:2679253]	0.161943	0.357875	0.328218	2.14048	2.34042	UP
Wdr72	ENSMUSG00000044976	WD repeat domain 72 [Source:MGI Symbol;Acc:MGI:3583957]	0.139103	0.274406	0.261535	2.12184	2.17454	UP
Dmrta1	ENSMUSG00000043753	doublesex and mab-3 related transcription factor like family A1 [Source:MGI Symbol;Acc:MGI:2653627]	0.0663422	0.159157	0.132735	2.11096	2.15475	UP
Nrbp2	ENSMUSG00000075590	nuclear receptor binding protein 2 [Source:MGI Symbol;Acc:MGI:2385017]	12.4472	28.2488	24.9632	2.10656	2.33152	UP
Pdpn	ENSMUSG00000028583	podoplanin [Source:MGI Symbol;Acc:MGI:103098]	4.31908	10.1077	8.13728	2.09934	2.45912	UP
Fbn2	ENSMUSG00000024598	fibrillin 2 [Source:MGI Symbol;Acc:MGI:95490]	2.24786	5.17045	4.35768	2.09123	2.56023	UP
Gpr133	ENSMUSG00000044017	G protein-coupled receptor 133 [Source:MGI Symbol;Acc:MGI:3041203]	4.37783	10.5147	8.37548	2.07751	2.55329	UP
9130024F11Rik	ENSMUSG00000087022	RIKEN cDNA 9130024F11 gene [Source:MGI Symbol;Acc:MGI:1926150]	3.83887	8.71631	7.7291	2.07421	2.29097	UP
Uggt2	ENSMUSG00000042104	UDP-glucose glycoprotein glucosyltransferase 2 [Source:MGI Symbol;Acc:MGI:1913685]	0.257028	0.573327	0.541224	2.0692	2.26906	UP
Ntn3	ENSMUSG00000079662	netrin 3 [Source:MGI Symbol;Acc:MGI:1341188]	0.272603	0.64372	0.553852	2.06599	2.30166	UP
Nrp2	ENSMUSG00000025969	neuropilin 2 [Source:MGI Symbol;Acc:MGI:1100492]	22.0902	45.2757	45.3545	2.06328	2.0837	UP
Fgf9	ENSMUSG00000021974	fibroblast growth factor 9 [Source:MGI Symbol;Acc:MGI:104723]	0.234132	0.498658	0.494016	2.06083	2.07923	UP
Podxl2	ENSMUSG00000033152	podocalyxin-like 2 [Source:MGI Symbol;Acc:MGI:2442488]	3.25635	6.07875	6.14886	2.05772	2.01118	UP
Gm11532	ENSMUSG00000087067	predicted gene 11532 [Source:MGI Symbol;Acc:MGI:3713523]	1.78358	4.19834	3.51854	2.05651	2.45658	UP
Sp6	ENSMUSG00000038560	trans-acting transcription factor 6 [Source:MGI Symbol;Acc:MGI:1932575]	2.50194	5.87779	4.92602	2.05284	2.45465	UP
Vit	ENSMUSG00000024076	vitrin [Source:MGI Symbol;Acc:MGI:1921449]	4.26748	9.19697	8.39617	2.05129	2.16649	UP
Gnai1	ENSMUSG00000057614	guanine nucleotide binding protein (G protein), alpha inhibiting 1 [Source:MGI Symbol;Acc:MGI:95771]	10.4613	21.6515	19.9212	2.05082	2.2024	UP
Errfi1	ENSMUSG00000028967	ERBB receptor feedback inhibitor 1 [Source:MGI Symbol;Acc:MGI:1921405]	6.02495	13.7846	12.1518	2.03953	2.15718	UP
D630045J12Rik	ENSMUSG00000063455	RIKEN cDNA D630045J12 gene [Source:MGI Symbol;Acc:MGI:2669829]	0.543695	1.52596	1.06431	2.03639	2.92858	UP
Pdzd2	ENSMUSG00000022197	PDZ domain containing 2 [Source:MGI Symbol;Acc:MGI:1922394]	3.57328	7.97874	6.71275	2.03292	2.44043	UP
Dcbld1	ENSMUSG00000019891	discoidin, CUB and LCCL domain containing 1 [Source:MGI Symbol;Acc:MGI:1913936]	0.752426	1.66196	1.46251	2.03275	2.2193	UP
Zbtb7c	ENSMUSG00000044646	zinc finger and BTB domain containing 7C [Source:MGI Symbol;Acc:MGI:2443302]	4.28754	8.57064	7.85911	2.03056	2.18796	UP
Slc12a8	ENSMUSG00000035506	solute carrier family 12 (potassium/chloride transporters), member 8 [Source:MGI Symbol;Acc:MGI:2443672]	0.192646	0.393055	0.38326	2.02554	2.00424	UP
Gm15475	ENSMUSG00000087001	predicted gene 15475 [Source:MGI Symbol;Acc:MGI:3705288]	0.873123	2.23013	1.76087	2.02199	2.68828	UP
2310046A06Rik	ENSMUSG00000032355	RIKEN cDNA 2310046A06 gene [Source:MGI Symbol;Acc:MGI:1916892]	10.8122	23.1899	19.2104	2.02149	2.40542	UP
Sgms2	ENSMUSG00000050931	sphingomyelin synthase 2 [Source:MGI Symbol;Acc:MGI:1921692]	44.2807	92.326	84.4901	2.01849	2.23232	UP
Hoxc8	ENSMUSG00000001657	homeobox C8 [Source:MGI Symbol;Acc:MGI:96198]	0.456175	0.890029	0.893629	2.01256	2.00468	UP
Pla2g5	ENSMUSG00000041193	phospholipase A2, group V [Source:MGI Symbol;Acc:MGI:101899]	4.35382	12.6562	8.21515	2.00684	2.95065	UP
AI464131	ENSMUSG00000046312	expressed sequence AI464131 [Source:MGI Symbol;Acc:MGI:2140300]	0.831656	1.70125	1.57329	2.00548	2.18901	UP
Pi16	ENSMUSG00000024011	peptidase inhibitor 16 [Source:MGI Symbol;Acc:MGI:1921366]	17.2534	7.38056	8.41083	2.00448	2.28298	DOWN
Kcnh7	ENSMUSG00000059742	potassium voltage-gated channel, subfamily H (eag-related), member 7 [Source:MGI Symbol;Acc:MGI:2159566]	0.690661	0.281885	0.346032	2.00919	2.40656	DOWN
BC049730	ENSMUSG00000045587	cDNA sequence BC049730 [Source:MGI Symbol;Acc:MGI:2681843]	2.43299	0.842443	1.25182	2.00935	2.84747	DOWN
Ltf	ENSMUSG00000032496	lactotransferrin [Source:MGI Symbol;Acc:MGI:96837]	901.483	372.897	450.516	2.0105	2.39039	DOWN
Tacstd2	ENSMUSG00000051397	tumor-associated calcium signal transducer 2 [Source:MGI Symbol;Acc:MGI:1861606]	2.74211	1.33325	1.37505	2.01349	2.03903	DOWN
Cd177	ENSMUSG00000052212	CD177 antigen [Source:MGI Symbol;Acc:MGI:1916141]	172.447	70.4206	85.7635	2.0151	2.42079	DOWN
Nlrp1a	ENSMUSG00000069830	NLR family, pyrin domain containing 1A [Source:MGI Symbol;Acc:MGI:2684861]	1.26555	0.497151	0.641092	2.01666	2.61289	DOWN
Niacr1	ENSMUSG00000045502	niacin receptor 1 [Source:MGI Symbol;Acc:MGI:1933383]	1.86145	0.775388	0.932651	2.02248	2.70265	DOWN
Gm12977	ENSMUSG00000085009	predicted gene 12977 [Source:MGI Symbol;Acc:MGI:3650699]	5.46823	2.67891	2.7779	2.02314	2.03409	DOWN
Ccr2	ENSMUSG00000049103	chemokine (C-C motif) receptor 2 [Source:MGI Symbol;Acc:MGI:106185]	22.4397	7.81428	11.3212	2.02363	2.89324	DOWN
Mgam	ENSMUSG00000068587	maltase-glucoamylase [Source:MGI Symbol;Acc:MGI:1203495]	2.43566	1.1644	1.22576	2.02432	2.14783	DOWN
Cd300lf	ENSMUSG00000047798	CD300 antigen like family member F [Source:MGI Symbol;Acc:MGI:2442359]	14.0068	6.2444	6.8242	2.0338	2.2528	DOWN
Asprv1	ENSMUSG00000033508	aspartic peptidase, retroviral-like 1 [Source:MGI Symbol;Acc:MGI:1915105]	10.0179	4.79402	4.90652	2.03471	2.08988	DOWN
4930438A08Rik	ENSMUSG00000069873	RIKEN cDNA 4930438A08 gene [Source:MGI Symbol;Acc:MGI:1921238]	15.9467	6.76174	7.85502	2.03861	2.33748	DOWN
Mrgpra2a	ENSMUSG00000093973	MAS-related GPR, member A2A [Source:MGI Symbol;Acc:MGI:3821888]	11.484	5.61451	5.74542	2.04148	2.02933	DOWN
Gm11723	ENSMUSG00000087486	predicted gene 11723 [Source:MGI Symbol;Acc:MGI:3650120]	3.87336	1.6466	1.94836	2.04263	2.33812	DOWN
Ly75	ENSMUSG00000026980	lymphocyte antigen 75 [Source:MGI Symbol;Acc:MGI:106662]	4.5668	2.22882	2.25836	2.06055	2.0559	DOWN
Gp49a	ENSMUSG00000089672	glycoprotein 49 A [Source:MGI Symbol;Acc:MGI:102702]	33.3963	12.6277	16.0791	2.06709	2.63715	DOWN
Gm20507	ENSMUSG00000092412	predicted gene 20507 [Source:MGI Symbol;Acc:MGI:5141972]	34.7686	17.0813	16.7698	2.07018	2.00845	DOWN
Ppp1r3d	ENSMUSG00000049999	protein phosphatase 1, regulatory subunit 3D [Source:MGI Symbol;Acc:MGI:1917664]	4.41119	1.72428	2.07926	2.08332	2.50858	DOWN
Ifitm6	ENSMUSG00000059108	interferon induced transmembrane protein 6 [Source:MGI Symbol;Acc:MGI:2686976]	258.722	94.7629	127.008	2.08457	2.71651	DOWN
Itgb2l	ENSMUSG00000000157	integrin beta 2-like [Source:MGI Symbol;Acc:MGI:1277979]	50.3048	15.7765	24.078	2.09372	3.38727	DOWN
Abca13	ENSMUSG00000004668	ATP-binding cassette, sub-family A (ABC1), member 13 [Source:MGI Symbol;Acc:MGI:2388707]	1.66276	0.805356	0.8146	2.11519	2.05635	DOWN
B430306N03Rik	ENSMUSG00000043740	RIKEN cDNA B430306N03 gene [Source:MGI Symbol;Acc:MGI:2443478]	9.93788	4.71496	4.71084	2.1229	2.11088	DOWN
Ceacam10	ENSMUSG00000054169	carcinoembryonic antigen-related cell adhesion molecule 10 [Source:MGI Symbol;Acc:MGI:1347248]	7.80467	2.75731	3.72982	2.1251	2.7506	DOWN
Wisp2	ENSMUSG00000027656	WNT1 inducible signaling pathway protein 2 [Source:MGI Symbol;Acc:MGI:1328326]	6.3853	3.39802	3.33086	2.12541	2.00339	DOWN
Tmem154	ENSMUSG00000056498	transmembrane protein 154 [Source:MGI Symbol;Acc:MGI:2444725]	10.2739	3.82754	4.86625	2.12704	2.65143	DOWN
Clec5a	ENSMUSG00000029915	C-type lectin domain family 5, member a [Source:MGI Symbol;Acc:MGI:1345151]	14.9375	6.30008	7.05183	2.12917	2.34348	DOWN
Tac2	ENSMUSG00000025400	tachykinin 2 [Source:MGI Symbol;Acc:MGI:98476]	2.56933	0.791274	1.17084	2.13217	3.09847	DOWN
Met	ENSMUSG00000009376	met proto-oncogene [Source:MGI Symbol;Acc:MGI:96969]	1.70113	0.615792	0.812982	2.13872	3.06274	DOWN
Tarm1	ENSMUSG00000053338	T cell-interacting, activating receptor on myeloid cells 1 [Source:MGI Symbol;Acc:MGI:2442280]	4.96194	1.87798	2.27789	2.14956	2.68572	DOWN
Itgam	ENSMUSG00000030786	integrin alpha M [Source:MGI Symbol;Acc:MGI:96607]	59.9241	21.7467	27.8591	2.15008	2.72566	DOWN
Padi4	ENSMUSG00000025330	peptidyl arginine deiminase, type IV [Source:MGI Symbol;Acc:MGI:1338898]	18.0786	7.72342	8.27621	2.15285	2.30351	DOWN
Gm5150	ENSMUSG00000078780	predicted gene 5150 [Source:MGI Symbol;Acc:MGI:3779469]	5.38396	1.83802	2.45347	2.15314	2.83884	DOWN
Cd101	ENSMUSG00000086564	CD101 antigen [Source:MGI Symbol;Acc:MGI:2685862]	4.69336	1.70341	2.08035	2.16361	2.67812	DOWN
Klf5	ENSMUSG00000005148	Kruppel-like factor 5 [Source:MGI Symbol;Acc:MGI:1338056]	3.33295	1.58768	1.55958	2.16476	2.09277	DOWN
Lrg1	ENSMUSG00000037095	leucine-rich alpha-2-glycoprotein 1 [Source:MGI Symbol;Acc:MGI:1924155]	76.904	28.3104	34.7552	2.16734	2.65768	DOWN
Gda	ENSMUSG00000058624	guanine deaminase [Source:MGI Symbol;Acc:MGI:95678]	36.3764	17.7989	17.1531	2.16896	2.01956	DOWN
Lin28a	ENSMUSG00000050966	lin-28 homolog A (C. elegans) [Source:MGI Symbol;Acc:MGI:1890546]	6.61658	2.5353	3.06984	2.17044	2.56694	DOWN
Mmel1	ENSMUSG00000058183	membrane metallo-endopeptidase-like 1 [Source:MGI Symbol;Acc:MGI:1351603]	0.211464	0.08617	0.104892	2.17376	2.58236	DOWN
Gca	ENSMUSG00000026893	grancalcin [Source:MGI Symbol;Acc:MGI:1918521]	15.9555	6.5531	7.31158	2.17597	2.38153	DOWN
Gm15448	ENSMUSG00000074419	predicted gene 15448 [Source:MGI Symbol;Acc:MGI:3705216]	0.504911	0.249419	0.234513	2.17599	2.10351	DOWN
F930017D23Rik	ENSMUSG00000075184	RIKEN cDNA F930017D23 gene [Source:MGI Symbol;Acc:MGI:3822538]	2.87317	1.30206	1.38685	2.17875	2.25761	DOWN
Gm16282	ENSMUSG00000090009	predicted gene 16282 [Source:MGI Symbol;Acc:MGI:3826590]	11.01	4.50931	4.99617	2.18636	2.39087	DOWN
Sorl1	ENSMUSG00000049313	sortilin-related receptor, LDLR class A repeats-containing [Source:MGI Symbol;Acc:MGI:1202296]	21.9847	9.39251	10.1244	2.19357	2.32383	DOWN
Fpr1	ENSMUSG00000045551	formyl peptide receptor 1 [Source:MGI Symbol;Acc:MGI:107443]	19.2314	7.04405	8.52435	2.19384	2.65731	DOWN
Gm16976	ENSMUSG00000085500	predicted gene, 16976 [Source:MGI Symbol;Acc:MGI:4439900]	0.387901	0.166267	0.181343	2.19483	2.25841	DOWN
Dhrs9	ENSMUSG00000027068	dehydrogenase/reductase (SDR family) member 9 [Source:MGI Symbol;Acc:MGI:2442798]	4.11795	1.77489	1.89328	2.20413	2.30905	DOWN
Pram1	ENSMUSG00000032739	PML-RAR alpha-regulated adaptor molecule 1 [Source:MGI Symbol;Acc:MGI:3576625]	38.3753	17.9321	17.2223	2.22328	2.10573	DOWN
Il28ra	ENSMUSG00000062157	interleukin 28 receptor alpha [Source:MGI Symbol;Acc:MGI:2429859]	4.5225	1.9795	2.00625	2.23967	2.23935	DOWN
Ccr1	ENSMUSG00000025804	chemokine (C-C motif) receptor 1 [Source:MGI Symbol;Acc:MGI:104618]	20.6092	10.1651	9.0806	2.2413	2.03419	DOWN
Ankrd22	ENSMUSG00000024774	ankyrin repeat domain 22 [Source:MGI Symbol;Acc:MGI:1277101]	6.63146	2.54659	2.97085	2.24969	2.56705	DOWN
Csf3r	ENSMUSG00000028859	colony stimulating factor 3 receptor (granulocyte) [Source:MGI Symbol;Acc:MGI:1339755]	82.1249	28.3604	35.6686	2.26187	2.82974	DOWN
G6pd2	ENSMUSG00000089992	glucose-6-phosphate dehydrogenase 2 [Source:MGI Symbol;Acc:MGI:105977]	0.610891	0.278532	0.27563	2.2623	2.19336	DOWN
Nlrp12	ENSMUSG00000078817	NLR family, pyrin domain containing 12 [Source:MGI Symbol;Acc:MGI:2676630]	3.38176	1.23066	1.49569	2.26562	2.70971	DOWN
Ceacam18	ENSMUSG00000030472	carcinoembryonic antigen-related cell adhesion molecule 18 [Source:MGI Symbol;Acc:MGI:1919681]	0.354868	0.145454	0.154522	2.28258	2.66198	DOWN
Bst1	ENSMUSG00000029082	bone marrow stromal cell antigen 1 [Source:MGI Symbol;Acc:MGI:105370]	8.5323	3.60272	3.67938	2.28721	2.33205	DOWN
9530008L14Rik	ENSMUSG00000058022	RIKEN cDNA 9530008L14 gene [Source:MGI Symbol;Acc:MGI:1924596]	0.720826	0.263202	0.32376	2.29336	2.7362	DOWN
Clec4d	ENSMUSG00000030144	C-type lectin domain family 4, member d [Source:MGI Symbol;Acc:MGI:1298389]	19.032	6.04223	8.00134	2.33714	3.12897	DOWN
Fam123a	ENSMUSG00000021986	family with sequence similarity 123, member A [Source:MGI Symbol;Acc:MGI:1919375]	0.566967	0.227225	0.224323	2.3749	2.35396	DOWN
Gm17120	ENSMUSG00000091172	predicted gene 17120 [Source:MGI Symbol;Acc:MGI:4937947]	4.36894	1.51131	1.87312	2.37618	2.85303	DOWN
Gm15729	ENSMUSG00000086146	predicted gene 15729 [Source:MGI Symbol;Acc:MGI:3783172]	1.84304	0.727807	0.754772	2.37869	2.57501	DOWN
Mmp25	ENSMUSG00000023903	matrix metallopeptidase 25 [Source:MGI Symbol;Acc:MGI:2443938]	13.1603	5.665	5.56038	2.38642	2.32646	DOWN
F730016J06Rik	ENSMUSG00000086425	RIKEN cDNA F730016J06 gene [Source:MGI Symbol;Acc:MGI:2443559]	2.5976	1.00376	1.07886	2.44114	2.52471	DOWN
Mpz	ENSMUSG00000056569	myelin protein zero [Source:MGI Symbol;Acc:MGI:103177]	0.814483	0.227547	0.323358	2.45132	6.81284	DOWN
Il1f9	ENSMUSG00000044103	interleukin 1 family, member 9 [Source:MGI Symbol;Acc:MGI:2449929]	14.8747	4.39864	5.8431	2.55138	3.3045	DOWN
Gad1-ps	ENSMUSG00000090665	glutamate decarboxylase 1, pseudogene [Source:MGI Symbol;Acc:MGI:95633]	2.90336	1.04099	1.06344	2.56596	2.61161	DOWN
Mmp27	ENSMUSG00000070323	matrix metallopeptidase 27 [Source:MGI Symbol;Acc:MGI:3039232]	0.387385	0.177835	0.182925	2.5682	2.25588	DOWN
Gm16214	ENSMUSG00000086360	predicted gene 16214 [Source:MGI Symbol;Acc:MGI:3801724]	3.07373	1.29891	1.30349	2.57628	2.37466	DOWN
Cxcr2	ENSMUSG00000026180	chemokine (C-X-C motif) receptor 2 [Source:MGI Symbol;Acc:MGI:105303]	38.3776	11.9247	14.0873	2.66269	3.1229	DOWN
Ccdc64b	ENSMUSG00000043782	coiled-coil domain containing 64B [Source:MGI Symbol;Acc:MGI:2388267]	0.302081	0.0847867	0.110859	2.67506	3.60837	DOWN
Kcna1	ENSMUSG00000047976	potassium voltage-gated channel, shaker-related subfamily, member 1 [Source:MGI Symbol;Acc:MGI:96654]	0.138392	0.0500737	0.0531955	2.72645	3.10957	DOWN
Spatc1	ENSMUSG00000049653	spermatogenesis and centriole associated 1 [Source:MGI Symbol;Acc:MGI:1921531]	1.08904	0.454758	0.375752	2.78164	2.34001	DOWN
Cxcr1	ENSMUSG00000048480	chemokine (C-X-C motif) receptor 1 [Source:MGI Symbol;Acc:MGI:2448715]	1.03369	0.266169	0.371127	2.81746	4.53734	DOWN
Foxd4	ENSMUSG00000051490	forkhead box D4 [Source:MGI Symbol;Acc:MGI:1347467]	1.58811	0.470869	0.534138	2.89872	3.26801	DOWN
Ggt1	ENSMUSG00000006345	gamma-glutamyltransferase 1 [Source:MGI Symbol;Acc:MGI:95706]	0.554265	0.149969	0.182634	3.04453	3.6701	DOWN
AC214054.1	ENSMUSG00000093954	No description	5.07529	1.09593	2.07262	3.13675	6.1473	DOWN
Sycp2	ENSMUSG00000060445	synaptonemal complex protein 2 [Source:MGI Symbol;Acc:MGI:1933281]	0.42684	0.14323	0.131057	3.20054	2.83296	DOWN
Prok2	ENSMUSG00000030069	prokineticin 2 [Source:MGI Symbol;Acc:MGI:1354178]	0.961933	0.173173	0.262813	3.90976	6.26621	DOWN
Hist1h3b	ENSMUSG00000069267	histone cluster 1, H3b [Source:MGI Symbol;Acc:MGI:2448319]	0.816996	0.332041	0.213783	4.81904	2.89903	DOWN
